# Supplementary material for: Boosted high-throughput D⁺ transfer from D₂O to unsaturated bonds via Pdδ+ cathode for solvent-free deuteration
Source: Nat Commun. 2025 May 15;16:4503. doi: 10.1038/s41467-025-59776-1 (PMC12081598; doi:10.1038/s41467-025-59776-1)
Supplement: Supplementary file 8 — Source Data [file 41467_2025_59776_MOESM8_ESM.xlsx]

## Sheet: Figure 1d
Figure 1d
	Time (h)	Cell voltage (V)	Time (h)	Cell voltage (V)	Time (h)	Cell voltage (V)	Time (h)	Cell voltage (V)
		CC		NC		Pd/C		Pdδ+/NC
	0	1.533	0	0.1497	0	0.0269	0	0.0139
	0.01	2.0994	0.01	1.9444	0.01	1.6942	0.01	1.6539
	0.02	2.1279	0.02	2.0182	0.02	1.7382	0.02	1.742
	0.03	2.1434	0.03	2.0349	0.03	1.7615	0.03	1.7826
	0.03	2.1533	0.03	2.0442	0.03	1.7779	0.03	1.808
	0.04	2.163	0.04	2.0514	0.04	1.7912	0.04	1.8272
	0.05	2.1673	0.05	2.0569	0.05	1.8024	0.05	1.8424
	0.06	2.1732	0.06	2.0625	0.06	1.8123	0.06	1.8545
	0.07	2.1794	0.07	2.0672	0.07	1.8213	0.07	1.8656
	0.07	2.1837	0.07	2.0712	0.07	1.8303	0.07	1.8756
	0.08	2.189	0.08	2.0746	0.08	1.8387	0.08	1.8846
	0.09	2.1933	0.09	2.078	0.09	1.8467	0.09	1.8929
	0.1	2.1974	0.1	2.0814	0.1	1.8548	0.1	1.9007
	0.11	2.2014	0.11	2.0851	0.11	1.8625	0.11	1.9078
	0.12	2.2051	0.12	2.0879	0.12	1.8706	0.12	1.9146
	0.12	2.2098	0.12	2.0904	0.12	1.8787	0.12	1.9208
	0.13	2.2129	0.13	2.0926	0.13	1.8864	0.13	1.9261
	0.14	2.2166	0.14	2.0954	0.14	1.8942	0.14	1.9314
	0.15	2.22	0.15	2.0975	0.15	1.9019	0.15	1.9366
	0.16	2.2225	0.16	2.1003	0.16	1.9094	0.16	1.9413
	0.17	2.2253	0.17	2.1025	0.17	1.9165	0.17	1.9463
	0.17	2.2274	0.17	2.105	0.17	1.9233	0.17	1.9506
	0.18	2.2299	0.18	2.1065	0.18	1.9298	0.18	1.9552
	0.19	2.233	0.19	2.1087	0.19	1.9363	0.19	1.9599
	0.2	2.2349	0.2	2.1106	0.2	1.9422	0.2	1.9642
	0.21	2.2371	0.21	2.1124	0.21	1.9484	0.21	1.9683
	0.22	2.2389	0.22	2.1137	0.22	1.954	0.22	1.972
	0.23	2.2411	0.23	2.1155	0.23	1.9596	0.23	1.9757
	0.23	2.2436	0.23	2.1168	0.23	1.9649	0.23	1.9791
	0.24	2.2451	0.24	2.118	0.24	1.9704	0.24	1.9828
	0.25	2.2482	0.25	2.1199	0.25	1.9763	0.25	1.9856
	0.26	2.251	0.26	2.1214	0.26	1.9813	0.26	1.9884
	0.27	2.2522	0.27	2.123	0.27	1.9866	0.27	1.9915
	0.28	2.2557	0.28	2.1245	0.28	1.9918	0.28	1.994
	0.28	2.2581	0.28	2.1251	0.28	1.9962	0.28	1.9965
	0.29	2.26	0.29	2.1267	0.29	2.0011	0.29	1.9993
	0.3	2.2615	0.3	2.1279	0.3	2.0052	0.3	2.0014
	0.31	2.2622	0.31	2.1292	0.31	2.0095	0.31	2.0036
	0.32	2.265	0.32	2.131	0.32	2.0138	0.32	2.0061
	0.33	2.2662	0.33	2.132	0.33	2.0176	0.33	2.0079
	0.33	2.2677	0.33	2.1329	0.33	2.0213	0.33	2.0098
	0.34	2.2696	0.34	2.1338	0.34	2.0247	0.34	2.0117
	0.35	2.2718	0.35	2.1351	0.35	2.0278	0.35	2.0138
	0.36	2.273	0.36	2.136	0.36	2.0312	0.36	2.0154
	0.37	2.2746	0.37	2.1369	0.37	2.0343	0.37	2.0169
	0.38	2.2758	0.38	2.1385	0.38	2.0374	0.38	2.0182
	0.38	2.2777	0.38	2.1397	0.38	2.0399	0.38	2.0197
	0.39	2.2789	0.39	2.1406	0.39	2.0424	0.39	2.0213
	0.4	2.2795	0.4	2.1416	0.4	2.0452	0.4	2.0231
	0.41	2.2805	0.41	2.1431	0.41	2.0476	0.41	2.0244
	0.42	2.2817	0.42	2.1447	0.42	2.0498	0.42	2.0259
	0.42	2.282	0.42	2.1456	0.42	2.052	0.42	2.0272
	0.43	2.2832	0.43	2.1471	0.43	2.0541	0.43	2.0284
	0.44	2.2842	0.44	2.149	0.44	2.0563	0.44	2.0296
	0.45	2.2842	0.45	2.1499	0.45	2.0579	0.45	2.0306
	0.46	2.2851	0.46	2.1512	0.46	2.0597	0.46	2.0318
	0.47	2.287	0.47	2.1527	0.47	2.0619	0.47	2.0331
	0.47	2.2876	0.47	2.1543	0.47	2.0634	0.47	2.0343
	0.48	2.2879	0.48	2.1555	0.48	2.065	0.48	2.0349
	0.49	2.2891	0.49	2.1564	0.49	2.0662	0.49	2.0355
	0.5	2.2901	0.5	2.158	0.5	2.0681	0.5	2.0371
	0.51	2.291	0.51	2.1592	0.51	2.0696	0.51	2.0377
	0.52	2.2913	0.52	2.1602	0.52	2.0709	0.52	2.039
	0.53	2.2922	0.53	2.1611	0.53	2.0721	0.53	2.0396
	0.53	2.2929	0.53	2.163	0.53	2.0734	0.53	2.0408
	0.54	2.2925	0.54	2.1642	0.54	2.0746	0.54	2.0417
	0.55	2.2935	0.55	2.1651	0.55	2.0758	0.55	2.0424
	0.56	2.2947	0.56	2.1664	0.56	2.0768	0.56	2.0427
	0.57	2.2947	0.57	2.1667	0.57	2.078	0.57	2.0439
	0.57	2.2953	0.57	2.1679	0.57	2.0789	0.57	2.0452
	0.58	2.2956	0.58	2.1685	0.58	2.0796	0.58	2.0461
	0.59	2.296	0.59	2.1695	0.59	2.0808	0.59	2.0473
	0.6	2.2956	0.6	2.1707	0.6	2.0814	0.6	2.0483
	0.61	2.2966	0.61	2.171	0.61	2.0817	0.61	2.0495
	0.62	2.2972	0.62	2.1719	0.62	2.0824	0.62	2.0507
	0.62	2.2969	0.62	2.1729	0.62	2.0833	0.62	2.0517
	0.63	2.2975	0.63	2.1732	0.63	2.0839	0.63	2.0529
	0.64	2.2984	0.64	2.1741	0.64	2.0842	0.64	2.0538
	0.65	2.2981	0.65	2.1744	0.65	2.0845	0.65	2.0548
	0.66	2.2991	0.66	2.1754	0.66	2.0848	0.66	2.0557
	0.67	2.2997	0.67	2.1763	0.67	2.0855	0.67	2.0566
	0.68	2.3	0.68	2.1775	0.68	2.0858	0.68	2.0576
	0.68	2.2997	0.68	2.1778	0.68	2.0861	0.68	2.0585
	0.69	2.3003	0.69	2.1788	0.69	2.0864	0.69	2.0594
	0.7	2.3009	0.7	2.1791	0.7	2.0867	0.7	2.0607
	0.71	2.3006	0.71	2.1797	0.71	2.087	0.71	2.0616
	0.72	2.3012	0.72	2.1803	0.72	2.0873	0.72	2.0625
	0.72	2.3025	0.72	2.1809	0.72	2.0876	0.72	2.0634
	0.73	2.3022	0.73	2.1816	0.73	2.0876	0.73	2.0644
	0.74	2.3028	0.74	2.1825	0.74	2.0879	0.74	2.065
	0.75	2.3034	0.75	2.1828	0.75	2.0882	0.75	2.0659
	0.76	2.3034	0.76	2.1834	0.76	2.0886	0.76	2.0665
	0.77	2.3043	0.77	2.184	0.77	2.0886	0.77	2.0669
	0.78	2.3053	0.78	2.185	0.78	2.0889	0.78	2.0681
	0.78	2.3053	0.78	2.1856	0.78	2.0889	0.78	2.0684
	0.79	2.3056	0.79	2.1859	0.79	2.0889	0.79	2.0693
	0.8	2.3059	0.8	2.1868	0.8	2.0892	0.8	2.07
	0.81	2.3068	0.81	2.1875	0.81	2.0892	0.81	2.0709
	0.82	2.3068	0.82	2.1881	0.82	2.0892	0.82	2.0715
	0.82	2.3071	0.82	2.1884	0.82	2.0895	0.82	2.0718
	0.83	2.3077	0.83	2.1887	0.83	2.0895	0.83	2.0724
	0.84	2.3071	0.84	2.1896	0.84	2.0895	0.84	2.0731
	0.85	2.3074	0.85	2.1902	0.85	2.0898	0.85	2.074
	0.86	2.3087	0.86	2.1906	0.86	2.0898	0.86	2.0746
	0.87	2.309	0.87	2.1915	0.87	2.0898	0.87	2.0752
	0.88	2.309	0.88	2.1918	0.88	2.0898	0.88	2.0762
	0.88	2.3096	0.88	2.1927	0.88	2.0898	0.88	2.0765
	0.89	2.3105	0.89	2.1933	0.89	2.0901	0.89	2.0771
	0.9	2.3108	0.9	2.1943	0.9	2.0901	0.9	2.078
	0.91	2.3111	0.91	2.1946	0.91	2.0901	0.91	2.0783
	0.92	2.3118	0.92	2.1952	0.92	2.0904	0.92	2.0789
	0.93	2.3124	0.93	2.1955	0.93	2.0904	0.93	2.0796
	0.93	2.3124	0.93	2.1958	0.93	2.0904	0.93	2.0802
	0.94	2.3133	0.94	2.1971	0.94	2.0904	0.94	2.0805
	0.95	2.3139	0.95	2.1974	0.95	2.0904	0.95	2.0811
	0.96	2.3139	0.96	2.198	0.96	2.0904	0.96	2.0817
	0.97	2.3142	0.97	2.1986	0.97	2.0904	0.97	2.0824
	0.97	2.3146	0.97	2.1992	0.97	2.0904	0.97	2.0827
	0.98	2.3155	0.98	2.1995	0.98	2.0904	0.98	2.0833
	0.99	2.3155	0.99	2.2008	0.99	2.0907	0.99	2.0839
	1	2.3161	1	2.2011	1	2.0907	1	2.0845
	1.01	2.3161	1.01	2.2017	1.01	2.0907	1.01	2.0851
	1.02	2.3173	1.02	2.202	1.02	2.0907	1.02	2.0855
	1.02	2.3177	1.02	2.203	1.02	2.0907	1.02	2.0861
	1.03	2.3167	1.03	2.2033	1.03	2.0907	1.03	2.0864
	1.04	2.3177	1.04	2.2036	1.04	2.091	1.04	2.087
	1.05	2.3183	1.05	2.2042	1.05	2.091	1.05	2.0873
	1.06	2.3192	1.06	2.2048	1.06	2.091	1.06	2.0879
	1.07	2.3192	1.07	2.2054	1.07	2.091	1.07	2.0882
	1.07	2.3198	1.07	2.2057	1.07	2.091	1.07	2.0886
	1.08	2.3198	1.08	2.2064	1.08	2.091	1.08	2.0892
	1.09	2.3204	1.09	2.207	1.09	2.091	1.09	2.0892
	1.1	2.3208	1.1	2.207	1.1	2.091	1.1	2.0898
	1.11	2.3211	1.11	2.2076	1.11	2.091	1.11	2.0901
	1.12	2.3211	1.12	2.2076	1.12	2.0917	1.12	2.0904
	1.12	2.322	1.12	2.2088	1.12	2.091	1.12	2.091
	1.13	2.3229	1.13	2.2098	1.13	2.0917	1.13	2.0917
	1.14	2.3235	1.14	2.2101	1.14	2.0917	1.14	2.0923
	1.15	2.3245	1.15	2.2104	1.15	2.0917	1.15	2.0926
	1.16	2.3254	1.16	2.2107	1.16	2.0917	1.16	2.0929
	1.17	2.3257	1.17	2.2113	1.17	2.092	1.17	2.0932
	1.18	2.3263	1.18	2.2119	1.18	2.092	1.18	2.0935
	1.18	2.3273	1.18	2.2126	1.18	2.092	1.18	2.0938
	1.19	2.327	1.19	2.2129	1.19	2.092	1.19	2.0941
	1.2	2.3279	1.2	2.2132	1.2	2.092	1.2	2.0944
	1.21	2.3288	1.21	2.2138	1.21	2.0923	1.21	2.0948
	1.22	2.3297	1.22	2.2144	1.22	2.0923	1.22	2.0951
	1.23	2.3301	1.23	2.2147	1.23	2.0926	1.23	2.0954
	1.23	2.3307	1.23	2.2154	1.23	2.0923	1.23	2.0957
	1.24	2.3307	1.24	2.2163	1.24	2.0926	1.24	2.096
	1.25	2.3313	1.25	2.2169	1.25	2.0923	1.25	2.0966
	1.26	2.3319	1.26	2.2172	1.26	2.0926	1.26	2.0969
	1.27	2.3313	1.27	2.2178	1.27	2.0926	1.27	2.0972
	1.27	2.3319	1.27	2.2181	1.27	2.0929	1.27	2.0975
	1.28	2.3332	1.28	2.2191	1.28	2.0929	1.28	2.0979
	1.29	2.3335	1.29	2.2197	1.29	2.0929	1.29	2.0982
	1.3	2.3335	1.3	2.2203	1.3	2.0929	1.3	2.0982
	1.31	2.3338	1.31	2.2206	1.31	2.0932	1.31	2.0985
	1.32	2.3347	1.32	2.2209	1.32	2.0932	1.32	2.0988
	1.32	2.3341	1.32	2.2216	1.32	2.0932	1.32	2.0994
	1.33	2.3347	1.33	2.2222	1.33	2.0932	1.33	2.0994
	1.34	2.3353	1.34	2.2228	1.34	2.0935	1.34	2.0997
	1.35	2.3359	1.35	2.2231	1.35	2.0935	1.35	2.1
	1.36	2.3359	1.36	2.2234	1.36	2.0938	1.36	2.1003
	1.37	2.3366	1.37	2.2243	1.37	2.0938	1.37	2.1003
	1.38	2.3369	1.38	2.225	1.38	2.0938	1.38	2.1003
	1.38	2.3375	1.38	2.2253	1.38	2.0941	1.38	2.1003
	1.39	2.3375	1.39	2.2262	1.39	2.0941	1.39	2.1006
	1.4	2.3378	1.4	2.2265	1.4	2.0944	1.4	2.101
	1.41	2.3381	1.41	2.2271	1.41	2.0944	1.41	2.1013
	1.42	2.3381	1.42	2.2271	1.42	2.0944	1.42	2.1013
	1.43	2.3387	1.43	2.2274	1.43	2.0944	1.43	2.1016
	1.43	2.3384	1.43	2.2281	1.43	2.0948	1.43	2.1016
	1.44	2.3387	1.44	2.229	1.44	2.0951	1.44	2.1019
	1.45	2.3394	1.45	2.2293	1.45	2.0951	1.45	2.1019
	1.46	2.34	1.46	2.2299	1.46	2.0951	1.46	2.1019
	1.47	2.3394	1.47	2.2302	1.47	2.0951	1.47	2.1022
	1.48	2.34	1.48	2.2305	1.48	2.0951	1.48	2.1025
	1.48	2.3412	1.48	2.2318	1.48	2.0954	1.48	2.1025
	1.49	2.3418	1.49	2.2318	1.49	2.0954	1.49	2.1028
	1.5	2.3418	1.5	2.2324	1.5	2.0954	1.5	2.1028
	1.51	2.3425	1.51	2.2327	1.51	2.096	1.51	2.1028
	1.52	2.3431	1.52	2.2333	1.52	2.0966	1.52	2.1031
	1.52	2.3428	1.52	2.2336	1.52	2.0969	1.52	2.1034
	1.53	2.3434	1.53	2.234	1.53	2.0975	1.53	2.1034
	1.54	2.3431	1.54	2.2346	1.54	2.0979	1.54	2.1034
	1.55	2.3434	1.55	2.2352	1.55	2.0982	1.55	2.1034
	1.56	2.3437	1.56	2.2355	1.56	2.0988	1.56	2.1037
	1.57	2.3446	1.57	2.2358	1.57	2.0994	1.57	2.1041
	1.57	2.3443	1.57	2.2364	1.57	2.0994	1.57	2.1041
	1.58	2.3446	1.58	2.2371	1.58	2.0997	1.58	2.1041
	1.59	2.3453	1.59	2.2371	1.59	2.0997	1.59	2.1044
	1.6	2.3459	1.6	2.2377	1.6	2.1	1.6	2.1047
	1.61	2.3462	1.61	2.2383	1.61	2.1	1.61	2.1044
	1.62	2.3462	1.62	2.2386	1.62	2.1	1.62	2.1047
	1.62	2.3468	1.62	2.2395	1.62	2.1003	1.62	2.105
	1.63	2.3471	1.63	2.2398	1.63	2.1003	1.63	2.105
	1.64	2.3477	1.64	2.2402	1.64	2.1003	1.64	2.1053
	1.65	2.3471	1.65	2.2405	1.65	2.1006	1.65	2.1053
	1.66	2.3474	1.66	2.2411	1.66	2.1006	1.66	2.1056
	1.67	2.348	1.67	2.2414	1.67	2.1006	1.67	2.1059
	1.68	2.349	1.68	2.2417	1.68	2.1006	1.68	2.1059
	1.68	2.3487	1.68	2.242	1.68	2.101	1.68	2.1059
	1.69	2.3496	1.69	2.2429	1.69	2.101	1.69	2.1062
	1.7	2.3502	1.7	2.2433	1.7	2.1013	1.7	2.1065
	1.71	2.3505	1.71	2.2433	1.71	2.1013	1.71	2.1062
	1.72	2.3508	1.72	2.2439	1.72	2.1013	1.72	2.1072
	1.73	2.3515	1.73	2.2442	1.73	2.1016	1.73	2.1072
	1.73	2.3515	1.73	2.2445	1.73	2.1016	1.73	2.1072
	1.74	2.3518	1.74	2.2448	1.74	2.1019	1.74	2.1072
	1.75	2.3521	1.75	2.2454	1.75	2.1019	1.75	2.1075
	1.76	2.3527	1.76	2.2457	1.76	2.1022	1.76	2.1078
	1.77	2.3536	1.77	2.246	1.77	2.1022	1.77	2.1075
	1.77	2.3536	1.77	2.2467	1.77	2.1025	1.77	2.1078
	1.78	2.3542	1.78	2.2467	1.78	2.1025	1.78	2.1081
	1.79	2.3546	1.79	2.2476	1.79	2.1028	1.79	2.1081
	1.8	2.3536	1.8	2.2479	1.8	2.1028	1.8	2.1087
	1.81	2.3539	1.81	2.2485	1.81	2.1031	1.81	2.1087
	1.82	2.3546	1.82	2.2488	1.82	2.1031	1.82	2.1087
	1.82	2.3549	1.82	2.2491	1.82	2.1034	1.82	2.109
	1.83	2.3555	1.83	2.2495	1.83	2.1034	1.83	2.1087
	1.84	2.3555	1.84	2.2501	1.84	2.1034	1.84	2.109
	1.85	2.3564	1.85	2.2504	1.85	2.1037	1.85	2.1093
	1.86	2.3567	1.86	2.2507	1.86	2.1041	1.86	2.1093
	1.87	2.3577	1.87	2.251	1.87	2.1041	1.87	2.1096
	1.88	2.3577	1.88	2.2513	1.88	2.1044	1.88	2.1096
	1.88	2.3583	1.88	2.2516	1.88	2.1044	1.88	2.1099
	1.89	2.3589	1.89	2.2519	1.89	2.1047	1.89	2.1103
	1.9	2.3598	1.9	2.2526	1.9	2.1047	1.9	2.1106
	1.91	2.3608	1.91	2.2526	1.91	2.1047	1.91	2.1103
	1.92	2.3611	1.92	2.2529	1.92	2.105	1.92	2.1106
	1.93	2.362	1.93	2.2532	1.93	2.105	1.93	2.1103
	1.93	2.3629	1.93	2.2538	1.93	2.1053	1.93	2.1109
	1.94	2.3642	1.94	2.2538	1.94	2.1053	1.94	2.1112
	1.95	2.3645	1.95	2.2544	1.95	2.1056	1.95	2.1112
	1.96	2.3651	1.96	2.255	1.96	2.1059	1.96	2.1115
	1.97	2.3657	1.97	2.2553	1.97	2.1059	1.97	2.1118
	1.98	2.367	1.98	2.2557	1.98	2.1059	1.98	2.1124
	1.98	2.3676	1.98	2.256	1.98	2.1062	1.98	2.113
	1.99	2.3685	1.99	2.2563	1.99	2.1065	1.99	2.1134
	2	2.3688	2	2.2563	2	2.1065	2	2.1134

## Sheet: Figure 1e
Figure 1e
	Entry	Yield rate(g/(h gcat.)	Yield rate(g/(h gcat.)	Yield rate(g/(h gcat.)	Mean	Standard Deviation		FE(%)	FE(%)	FE(%)	Mean	Standard Deviation
	CC	0	0	0	0	0		0	0	--	0	0
	NC	0.66083	0.21307	--	0.43695	0.31661		6.42	2.07	--	4.245	3.07591
	Pdδ+/NC	7.39026	7.17441	7.52388	7.36285	0.17634		71.9	69.8	73.2	71.6333	1.71561
	Pd/C	4.09713	3.46918	3.33535	3.63389	0.40672		39.8	33.7	32.4	35.3	3.95095

## Sheet: Figure 1f
Figure 1f
	m/z	Intensity	m/z	Intensity
		Benzyl alcohol		Reaction solution
	20	0	20.1	2
	23	0	23	1
	23.95	1	24	1
	25.05	10	25.05	11
	26	104	26	102
	27	532	27.05	496
	28	91	28	338
	29	359	29	244
	30	35	30	289
	31	287	31	63
	32	2	32	400
	32.85	1	33	10
	35	0	34	2
	36.05	11	35	1
	37	165	36	16
	38	373	37.05	214
	39.05	1413	38	450
	40	135	39.05	1444
	41.05	114	40	773
	42	25	41.05	138
	43	99	42.05	122
	44	25	43.05	97
	45.5	16	44.05	41
	45.85	6	44.8	21
	47	0	45.9	17
	48.05	8	46.9	2
	49	116	48	10
	50	1127	49.05	129
	51	2363	50	1236
	52	656	51	2616
	53	698	52	1077
	53.95	117	53.05	605
	55	65	54.05	413
	56	4	55.05	75
	57	2	55.95	44
	57.9	0	57	3
	59	0	58	2
	60	14	60	17
	61	110	61	118
	62	259	62	272
	63	613	63.05	594
	64	144	64	453
	65	767	65.05	484
	66	75	66	787
	67.05	10	67.05	79
	68	13	68	16
	69	3	69	12
	69.9	0	70.1	2
	71	0	72.05	7
	72.05	5	73.05	99
	73	75	74	407
	74	323	75	231
	75	165	76.05	237
	76.05	209	77.05	3949
	77.05	5746	78.05	4037
	78.05	1191	79.05	3514
	79.05	10000	80.05	10000
	80.05	904	81.05	1040
	81	62	82.05	68
	82.05	4	83	4
	83.05	0	83.95	11
	84	9	85	28
	85	32	85.95	48
	85.95	49	87	41
	87	34	88.05	27
	88.05	12	89	190
	89	671	90.05	724
	90	697	91.05	774
	91.05	1370	92.05	1704
	92.05	126	93.05	184
	93	7	94.05	11
	93.9	1	95.1	1
	95	0	96.1	1
	96	0	98	1
	96.9	0	102.1	1
	100	0	103.1	1
	100.95	1	104	3
	102.2	1	105.05	413
	103.05	2	106.05	132
	104.05	5	107.1	895
	105	361	108.1	6139
	106.15	154	109.1	9931
	107.05	5149	110.1	823
	108.05	7691	111.1	68
	109.05	576	112.1	5
	110.1	35	114.1	1
	111.05	2	116.1	1
	112.1	0	118.1	0
	114.1	0	120.1	1
	115.1	2	122	1
	116.1	0	124.1	1
	117.1	0	126	1
	118.1	0	128.1	1
	119.1	0	129.1	0
	120.1	0	131.1	0
	121.1	0	132.1	0
	122.1	0	134.1	1
	123.1	0	136.1	1
	125.1	0	138.1	1
	126.1	0	140.1	0
	127.1	0	141	0
	128.1	2	142	1
	129.05	1	146.1	0
	130	0	147	0
	131	0	149	0
	134	0	150.1	1
	135	0	152.1	0
	136	0	153.1	0
	137	0	154	1
	138	0	155.1	0
	139	0	156.1	0
	140	0	158.1	1
	141	0	159.1	0
	142	0	160	0
	143	0	164	0
	147	0	165.1	0
	149	0	166.1	0
	150	0	167.1	1
	151	0	168	0
	152	0	169.1	1
	153	0	170	0
	154.1	0	171.1	1
	155.05	3	174.1	0
	156	0	175.1	1
	157.1	0	177.1	1
	159.1	0	179.1	0
	160	0	180	1
	163.1	0	181.1	1
	165.1	0	183.1	1
	166	0	185.1	1
	167.1	0	186	0
	168	0	187.1	1
	169.1	0	189.1	1
	171.1	0	191.1	0
	175.1	0	193.1	0
	177.1	0	195.1	0
	178	0	196	0
	179.1	0	197.1	1
	182	0	199.1	1
	183.1	0	201.1	0
	189.1	0	203.1	1
	190	0	205.1	0
	191.1	0	207.1	1
	193	0	209	1
	194	0	210	0
	195.1	0	211.1	1
	196.1	0	213.1	0
	197.1	0	215	1
	198	0	217.1	1
	199.1	0	219.1	1
	201.1	0	222.1	0
	202.1	0	223.1	0
	203.1	0	225	1
	205.1	0	227.1	1
	206	0	229	0
	207.1	0	231.1	0
	208	0	232.1	0
	211.1	0	234	0
	214	0	237.1	0
	216	0	238.1	0
	217.1	0	241	0
	220.1	0	242.1	1
	222.1	0	245.1	1
	224	0	247	0
	226	0	249	0
	229.1	0	251	0
	230.1	0	252.1	0
	231.1	0	254.1	1
	232.1	0	256.1	0
	233	0	258.1	0
	234.1	0	260.1	0
	236.1	0	262.1	0
	238	0	264.1	0
	239.1	0	266.1	0
	240.1	0	267	0
	241.1	0	268.1	0
	242.1	0	269	0
	246	0	270.1	1
	248.1	0	272.1	0
	250.1	0	273.1	0
	252.1	0	274.1	1
	256.1	0	275	0
	258	0	276.1	0
	260.1	0	277	0
	261	0	278.1	1
	264.1	0	280.1	1
	265.1	0	282.1	1
	266.1	0	284.1	0
	269.1	0	285.1	0
	270.1	0	286.1	1
	271.1	0	288.1	1
	273	0	290.1	1
	274.1	0	292.1	1
	275	0	296.1	0
	277.1	0	298.1	0
	278.1	0	300	1
	280.1	0	301.1	0
	281.1	0	302.1	1
	284.1	0	304	1
	286.1	0	305.1	0
	288.1	0	306.1	0
	289	0	308.1	0
	291.1	0	310.1	1
	292.1	0	312.1	1
	293	0	314.1	1
	294.1	0	316.1	1
	295.1	0	318.1	0
	296.1	0	320	1
	298.1	0	322.1	1
	299	0	323.1	1
	304.1	0	324	0
	305.1	0	325.1	0
	307	0	328.1	1
	309	0	329.1	0
	313.1	0	333.1	1
	314.1	0	336.1	0
	315	0	337.1	1
	317	0	341.1	1
	318.1	0	343	0
	321.1	0	345.1	0
	323	0	346.1	0
	325.1	0	349.1	1
	326	0	351.1	0
	327.1	0	353.1	1
	329.1	0	355	0
	333	0	357.1	0
	340.1	0	361.1	0
	341	0	363	1
	343.1	0	365.1	1
	347.1	0	367.1	1
	349.1	0	369.1	0
	352.1	0	373.1	1
	353.1	0	374	0
	355.1	0	375.1	0
	356.1	0	376	1
	357.1	0	379.1	0
	359.1	0	381.1	0
	363.1	0	383.1	0
	364	0	385.1	0
	368	0	387.1	0
	369.1	0	389.1	0
	370.1	0	391.1	0
	372	0	393.1	0
	375.1	0	395.1	1
	382	0	397.1	1
	384	0	398.1	0
	388	0	399.1	1
	391.1	0
	392	0
	393.1	0
	394	0
	395.1	0
	396	0
	400	0

## Sheet: Figure 1g
Figure 1g
	Current (mA)	Yield rate(g/(h gcat.)	Yield rate(g/(h gcat.)	Yield rate(g/(h gcat.)	Mean	Standard Deviation	FE(%)	FE(%)	FE(%)	Mean	Standard Deviation
	10	3.06	3.02491		3.04337	0.02611	59.7	58.8		59.25	0.6364
	20	7.39	7.17441	7.52388	7.36285	0.17634	71.9	69.8	73.2	71.6333	1.71561
	30	9.84	9.64317	10.2045	9.89434	0.28529	63.2	62.5	66.2	63.9667	1.96554
	40	13.3	13.4216		13.3411	0.11386	64.6	65.3		64.95	0.49497

## Sheet: Figure 1h
Figure 1h
	Time	Yield rate(g/(h gcat.)	FE(%)
	2	6.87	66.9
	4	6.95	67.7
	6	7.1	69.1
	8	7.63	74
	10	7.17	69.8
	14	6.71	65.3

## Sheet: Figure 1i
Figure 1i
	Time	Conversion (%)	Selectivity (%)
	0	0
	2	2.54	99
	4	5.15	99
	6	7.89	99
	8	11.3	99
	10	13.3	99
	14	17.4	99

## Sheet: Figure 2b
Figure 2b
		0 V	-0.4 V	-0.8 V	-1.2 V	-1.5 V	-1.8 V	-2.1 V
	τ (s)	ln(τ) (Ohm /s)	ln(τ) (Ohm /s)	ln(τ) (Ohm /s)	ln(τ) (Ohm /s)	ln(τ) (Ohm /s)	ln(τ) (Ohm /s)	ln(τ) (Ohm /s)
	-14.9668	1.81596e-40	6.5841e-37	4.69909e-37	2.97787e-37	1.27593e-41	2.48148e-48	1.51008e-36
	-14.9449	5.46378e-40	1.981e-36	1.41384e-36	8.95968e-37	3.83897e-41	7.46617e-48	4.54347e-36
	-14.9229	1.61435e-39	5.85313e-36	4.17739e-36	2.64726e-36	1.13428e-40	2.20599e-47	1.34243e-35
	-14.9009	4.68404e-39	1.69829e-35	1.21207e-35	7.68104e-36	3.29111e-40	6.4007e-47	3.89507e-35
	-14.879	1.33463e-38	4.83896e-35	3.45357e-35	2.18857e-35	9.3774e-40	1.82377e-46	1.10983e-34
	-14.857	3.7344e-38	1.35397e-34	9.66335e-35	6.12378e-35	2.62386e-39	5.10306e-46	3.10538e-34
	-14.8351	1.02612e-37	3.72038e-34	2.65525e-34	1.68266e-34	7.20972e-39	1.4022e-45	8.5328e-34
	-14.8131	2.76881e-37	1.00388e-33	7.16473e-34	4.54038e-34	1.94542e-38	3.78361e-45	2.30243e-33
	-14.7912	7.33679e-37	2.66009e-33	1.89851e-33	1.20311e-33	5.15498e-38	1.00259e-44	6.10099e-33
	-14.7692	1.90914e-36	6.92194e-33	4.94022e-33	3.13068e-33	1.3414e-37	2.60891e-44	1.58757e-32
	-14.7472	4.87854e-36	1.7688e-32	1.2624e-32	8e-33	3.42776e-37	6.66674e-44	4.05681e-32
	-14.7253	1.22422e-35	4.43863e-32	3.16787e-32	2.00752e-32	8.60164e-37	1.67297e-43	1.01802e-31
	-14.7033	3.01683e-35	1.0938e-31	7.80653e-32	4.9471e-32	2.11968e-36	4.12272e-43	2.50868e-31
	-14.6814	7.30063e-35	2.64697e-31	1.88916e-31	1.19718e-31	5.12957e-36	9.97698e-43	6.07092e-31
	-14.6594	1.73496e-34	6.29039e-31	4.4895e-31	2.84506e-31	1.21902e-35	2.37102e-42	1.44273e-30
	-14.6375	4.04894e-34	1.46801e-30	1.04773e-30	6.6396e-31	2.84486e-35	5.53343e-42	3.36694e-30
	-14.6155	9.27926e-34	3.36434e-30	2.40116e-30	1.52165e-30	6.51978e-35	1.26817e-41	7.71628e-30
	-14.5936	2.08837e-33	7.57169e-30	5.404e-30	3.42459e-30	1.46733e-34	2.85418e-41	1.73661e-29
	-14.5716	4.61556e-33	1.67344e-29	1.19435e-29	7.56879e-30	3.24298e-34	6.30829e-41	3.83813e-29
	-14.5496	1.00176e-32	3.63202e-29	2.59223e-29	1.64274e-29	7.03856e-34	1.3692e-40	8.33029e-29
	-14.5277	2.13516e-32	7.74128e-29	5.52509e-29	3.50134e-29	1.5002e-33	2.91844e-40	1.77552e-28
	-14.5057	4.46913e-32	1.62033e-28	1.15646e-28	7.32869e-29	3.14008e-33	6.1089e-40	3.71636e-28
	-14.4838	9.18633e-32	3.33058e-28	2.37712e-28	1.50642e-28	6.45445e-33	1.25576e-39	7.63901e-28
	-14.4618	1.85435e-31	6.72306e-28	4.79843e-28	3.04086e-28	1.30289e-32	2.53504e-39	1.54201e-27
	-14.4399	3.67596e-31	1.33274e-27	9.51217e-28	6.02807e-28	2.58278e-32	5.02572e-39	3.0568e-27
	-14.4179	7.15624e-31	2.59451e-27	1.8518e-27	1.17353e-27	5.02805e-32	9.78479e-39	5.95087e-27
	-14.396	1.36816e-30	4.96024e-27	3.54034e-27	2.2436e-27	9.61279e-32	1.87089e-38	1.13771e-26
	-14.374	2.56878e-30	9.313e-27	6.64716e-27	4.21248e-27	1.80484e-31	3.51313e-38	2.1361e-26
	-14.3521	4.73654e-30	1.71719e-26	1.22566e-26	7.76739e-27	3.32791e-31	6.47876e-38	3.93874e-26
	-14.3301	8.57716e-30	3.10954e-26	2.2195e-26	1.40657e-26	6.02633e-31	1.17341e-37	7.13248e-26
	-14.3081	1.52539e-29	5.53002e-26	3.94722e-26	2.5015e-26	1.07173e-30	2.08725e-37	1.26846e-25
	-14.2862	2.66426e-29	9.65862e-26	6.89427e-26	4.36918e-26	1.87189e-30	3.6465e-37	2.21551e-25
	-14.2642	4.57025e-29	1.6568e-25	1.18264e-25	7.49492e-26	3.21101e-30	6.25694e-37	3.80048e-25
	-14.2423	7.69979e-29	2.79125e-25	1.99247e-25	1.26273e-25	5.40975e-30	1.0545e-36	6.40292e-25
	-14.2203	1.2741e-28	4.6186e-25	3.29699e-25	2.08949e-25	8.95153e-30	1.74559e-36	1.05951e-24
	-14.1984	2.07074e-28	7.50615e-25	5.35847e-25	3.39601e-25	1.45484e-29	2.83835e-36	1.72197e-24
	-14.1764	3.30565e-28	1.19821e-24	8.5541e-25	5.42136e-25	2.32242e-29	4.53354e-36	2.7489e-24
	-14.1545	5.1834e-28	1.87876e-24	1.34133e-24	8.50111e-25	3.6416e-29	7.11345e-36	4.31041e-24
	-14.1325	7.98395e-28	2.89368e-24	2.06604e-24	1.30945e-24	5.60902e-29	1.09653e-35	6.63932e-24
	-14.1105	1.20806e-27	4.37817e-24	3.12616e-24	1.98139e-24	8.48687e-29	1.66071e-35	1.0046e-23
	-14.0886	1.79576e-27	6.50762e-24	4.64701e-24	2.94541e-24	1.26153e-28	2.47137e-35	1.49334e-23
	-14.0666	2.62258e-27	9.50313e-24	6.7867e-24	4.30173e-24	1.84233e-28	3.61406e-35	2.18093e-23
	-14.0447	3.76326e-27	1.36351e-23	9.73863e-24	6.17303e-24	2.64355e-28	5.19428e-35	3.12954e-23
	-14.0227	5.30632e-27	1.92238e-23	1.37319e-23	8.70465e-24	3.72736e-28	7.33822e-35	4.4128e-23
	-14.0008	7.35299e-27	2.66349e-23	1.90286e-23	1.20628e-23	5.16477e-28	1.01923e-34	6.11489e-23
	-13.9788	1.00145e-26	3.627e-23	2.59165e-23	1.64302e-23	7.03382e-28	1.39207e-34	8.32832e-23
	-13.9568	1.34074e-26	4.85498e-23	3.46978e-23	2.19987e-23	9.41635e-28	1.87012e-34	1.11502e-22
	-13.9349	1.76478e-26	6.38912e-23	4.56726e-23	2.8959e-23	1.23936e-27	2.47193e-34	1.46769e-22
	-13.9129	2.28426e-26	8.26779e-23	5.9118e-23	3.74876e-23	1.60403e-27	3.21605e-34	1.89976e-22
	-13.891	2.90807e-26	1.05227e-22	7.52643e-23	4.77311e-23	2.04186e-27	4.12025e-34	2.41862e-22
	-13.869	3.6423e-26	1.31751e-22	9.42699e-23	5.97912e-23	2.55709e-27	5.20085e-34	3.02937e-22
	-13.8471	4.48936e-26	1.6233e-22	1.16197e-22	7.3709e-23	3.15132e-27	6.47223e-34	3.73401e-22
	-13.8251	5.44719e-26	1.96878e-22	1.40994e-22	8.94529e-23	3.82303e-27	7.94686e-34	4.53086e-22
	-13.8032	6.50879e-26	2.35129e-22	1.6848e-22	1.06911e-22	4.5672e-27	9.6359e-34	5.41415e-22
	-13.7812	7.66214e-26	2.76635e-22	1.98344e-22	1.25888e-22	5.37525e-27	1.15505e-33	6.3739e-22
	-13.7592	8.8905e-26	3.20773e-22	2.30154e-22	1.46112e-22	6.23527e-27	1.3704e-33	7.39625e-22
	-13.7373	1.01732e-25	3.66777e-22	2.63375e-22	1.67248e-22	7.13254e-27	1.61147e-33	8.46402e-22
	-13.7153	1.14866e-25	4.13779e-22	2.974e-22	1.88911e-22	8.05033e-27	1.88092e-33	9.55772e-22
	-13.6934	1.28058e-25	4.60861e-22	3.31582e-22	2.10697e-22	8.9709e-27	2.1826e-33	1.06567e-21
	-13.6714	1.41061e-25	5.07112e-22	3.65282e-22	2.322e-22	9.8766e-27	2.52188e-33	1.17404e-21
	-13.6495	1.53644e-25	5.51686e-22	3.97902e-22	2.53043e-22	1.0751e-26	2.90586e-33	1.27897e-21
	-13.6275	1.65605e-25	5.93848e-22	4.28924e-22	2.72898e-22	1.15796e-26	3.34344e-33	1.37881e-21
	-13.6056	1.76786e-25	6.3302e-22	4.57933e-22	2.91504e-22	1.23511e-26	3.84526e-33	1.47224e-21
	-13.5836	1.87074e-25	6.68794e-22	4.84639e-22	3.08674e-22	1.30573e-26	4.42324e-33	1.55833e-21
	-13.5617	1.96406e-25	7.00951e-22	5.08877e-22	3.24304e-22	1.36936e-26	5.09e-33	1.63657e-21
	-13.5397	2.04766e-25	7.29444e-22	5.30605e-22	3.38364e-22	1.42586e-26	5.85788e-33	1.70683e-21
	-13.5177	2.12181e-25	7.54384e-22	5.4989e-22	3.50894e-22	1.47541e-26	6.73788e-33	1.76934e-21
	-13.4958	2.18709e-25	7.76009e-22	5.66885e-22	3.61988e-22	1.51844e-26	7.73837e-33	1.82459e-21
	-13.4738	2.24438e-25	7.94653e-22	5.81811e-22	3.7178e-22	1.55554e-26	8.86383e-33	1.8733e-21
	-13.4519	2.29468e-25	8.10708e-22	5.94928e-22	3.80433e-22	1.58746e-26	1.01137e-32	1.91629e-21
	-13.4299	2.33908e-25	8.24593e-22	6.06515e-22	3.88119e-22	1.61498e-26	1.14815e-32	1.95445e-21
	-13.408	2.37866e-25	8.36731e-22	6.16853e-22	3.95011e-22	1.63891e-26	1.29545e-32	1.98867e-21
	-13.386	2.41445e-25	8.47521e-22	6.26205e-22	4.01272e-22	1.66002e-26	1.45136e-32	2.01977e-21
	-13.3641	2.44739e-25	8.57326e-22	6.34812e-22	4.07051e-22	1.67902e-26	1.61337e-32	2.0485e-21
	-13.3421	2.47827e-25	8.66463e-22	6.42882e-22	4.12478e-22	1.69655e-26	1.77855e-32	2.0755e-21
	-13.3201	2.5078e-25	8.752e-22	6.50592e-22	4.17659e-22	1.71312e-26	1.94361e-32	2.10131e-21
	-13.2982	2.53652e-25	8.83753e-22	6.58084e-22	4.22686e-22	1.72919e-26	2.10515e-32	2.12636e-21
	-13.2762	2.56489e-25	8.92288e-22	6.65472e-22	4.27627e-22	1.74508e-26	2.25979e-32	2.15098e-21
	-13.2543	2.59324e-25	9.00931e-22	6.72842e-22	4.32539e-22	1.76104e-26	2.40438e-32	2.17545e-21
	-13.2323	2.62183e-25	9.09766e-22	6.80259e-22	4.37463e-22	1.77723e-26	2.53613e-32	2.19996e-21
	-13.2104	2.65087e-25	9.18846e-22	6.8777e-22	4.42431e-22	1.79374e-26	2.65274e-32	2.22466e-21
	-13.1884	2.68047e-25	9.28196e-22	6.95408e-22	4.47467e-22	1.81061e-26	2.75243e-32	2.24969e-21
	-13.1664	2.71074e-25	9.37823e-22	7.03192e-22	4.52586e-22	1.8278e-26	2.83398e-32	2.27511e-21
	-13.1445	2.74175e-25	9.47716e-22	7.11137e-22	4.57803e-22	1.84527e-26	2.89675e-32	2.30102e-21
	-13.1225	2.77351e-25	9.57855e-22	7.19248e-22	4.63125e-22	1.86294e-26	2.94058e-32	2.32748e-21
	-13.1006	2.80604e-25	9.68214e-22	7.27529e-22	4.68557e-22	1.88072e-26	2.96576e-32	2.35452e-21
	-13.0786	2.83935e-25	9.78769e-22	7.35978e-22	4.74102e-22	1.89854e-26	2.973e-32	2.3822e-21
	-13.0567	2.87342e-25	9.89497e-22	7.44594e-22	4.79763e-22	1.91634e-26	2.96332e-32	2.41055e-21
	-13.0347	2.90822e-25	1.00038e-21	7.53373e-22	4.85537e-22	1.93408e-26	2.938e-32	2.43961e-21
	-13.0128	2.94373e-25	1.01142e-21	7.62313e-22	4.91424e-22	1.95177e-26	2.8986e-32	2.4694e-21
	-12.9908	2.9799e-25	1.0226e-21	7.71409e-22	4.9742e-22	1.96942e-26	2.84682e-32	2.49994e-21
	-12.9688	3.01669e-25	1.03394e-21	7.80658e-22	5.03519e-22	1.9871e-26	2.78458e-32	2.53124e-21
	-12.9469	3.05405e-25	1.04544e-21	7.90052e-22	5.09717e-22	2.00488e-26	2.71389e-32	2.56329e-21
	-12.9249	3.09192e-25	1.05711e-21	7.99586e-22	5.16003e-22	2.02284e-26	2.63693e-32	2.59608e-21
	-12.903	3.13023e-25	1.06898e-21	8.0925e-22	5.22368e-22	2.04107e-26	2.55597e-32	2.62955e-21
	-12.881	3.16892e-25	1.08104e-21	8.19034e-22	5.28802e-22	2.05968e-26	2.47339e-32	2.66367e-21
	-12.8591	3.20794e-25	1.09332e-21	8.2893e-22	5.35295e-22	2.07873e-26	2.39167e-32	2.69838e-21
	-12.8371	3.24724e-25	1.10583e-21	8.38929e-22	5.41839e-22	2.0983e-26	2.31334e-32	2.73359e-21
	-12.8152	3.28681e-25	1.11856e-21	8.49026e-22	5.48427e-22	2.11846e-26	2.24101e-32	2.76926e-21
	-12.7932	3.32664e-25	1.13154e-21	8.59221e-22	5.55058e-22	2.13925e-26	2.17728e-32	2.80532e-21
	-12.7713	3.36678e-25	1.14478e-21	8.6952e-22	5.61734e-22	2.16074e-26	2.12473e-32	2.84173e-21
	-12.7493	3.40728e-25	1.1583e-21	8.79937e-22	5.68463e-22	2.18295e-26	2.08583e-32	2.87847e-21
	-12.7273	3.44826e-25	1.17212e-21	8.9049e-22	5.75257e-22	2.20595e-26	2.06286e-32	2.91554e-21
	-12.7054	3.48983e-25	1.18627e-21	9.01207e-22	5.82136e-22	2.22978e-26	2.05784e-32	2.95298e-21
	-12.6834	3.53215e-25	1.20079e-21	9.12119e-22	5.89118e-22	2.25451e-26	2.07238e-32	2.99084e-21
	-12.6615	3.57536e-25	1.21571e-21	9.23258e-22	5.96229e-22	2.28018e-26	2.10765e-32	3.0292e-21
	-12.6395	3.6196e-25	1.23107e-21	9.34658e-22	6.0349e-22	2.30686e-26	2.16421e-32	3.06814e-21
	-12.6176	3.66501e-25	1.24689e-21	9.46345e-22	6.1092e-22	2.33458e-26	2.24202e-32	3.10775e-21
	-12.5956	3.71166e-25	1.26319e-21	9.58336e-22	6.18533e-22	2.36339e-26	2.34029e-32	3.14809e-21
	-12.5737	3.75957e-25	1.27997e-21	9.70638e-22	6.26334e-22	2.3933e-26	2.45746e-32	3.1892e-21
	-12.5517	3.80871e-25	1.29721e-21	9.83241e-22	6.34317e-22	2.42429e-26	2.59119e-32	3.2311e-21
	-12.5297	3.85898e-25	1.31488e-21	9.96119e-22	6.42469e-22	2.45635e-26	2.73834e-32	3.27376e-21
	-12.5078	3.91023e-25	1.33292e-21	1.00924e-21	6.50764e-22	2.48942e-26	2.895e-32	3.3171e-21
	-12.4858	3.96226e-25	1.35126e-21	1.02254e-21	6.59174e-22	2.52347e-26	3.05654e-32	3.36105e-21
	-12.4639	4.01484e-25	1.36985e-21	1.03598e-21	6.67661e-22	2.55844e-26	3.21774e-32	3.40549e-21
	-12.4419	4.06775e-25	1.38861e-21	1.0495e-21	6.76192e-22	2.59431e-26	3.37293e-32	3.45034e-21
	-12.42	4.12079e-25	1.40747e-21	1.06305e-21	6.84733e-22	2.63107e-26	3.51626e-32	3.49554e-21
	-12.398	4.1738e-25	1.4264e-21	1.0766e-21	6.9326e-22	2.66875e-26	3.64195e-32	3.54105e-21
	-12.376	4.22666e-25	1.44535e-21	1.09011e-21	7.01758e-22	2.7074e-26	3.74469e-32	3.58692e-21
	-12.3541	4.27936e-25	1.46432e-21	1.10359e-21	7.10224e-22	2.74711e-26	3.81996e-32	3.63326e-21
	-12.3321	4.33192e-25	1.48333e-21	1.11705e-21	7.18665e-22	2.78796e-26	3.86445e-32	3.68025e-21
	-12.3102	4.38445e-25	1.50239e-21	1.13052e-21	7.27105e-22	2.83007e-26	3.87642e-32	3.72812e-21
	-12.2882	4.43714e-25	1.52154e-21	1.14404e-21	7.35574e-22	2.8735e-26	3.85592e-32	3.7772e-21
	-12.2663	4.49017e-25	1.54084e-21	1.15767e-21	7.4411e-22	2.91832e-26	3.80495e-32	3.8278e-21
	-12.2443	4.54379e-25	1.56033e-21	1.17146e-21	7.52758e-22	2.96453e-26	3.72744e-32	3.88029e-21
	-12.2224	4.59822e-25	1.58005e-21	1.18548e-21	7.61559e-22	3.01207e-26	3.62909e-32	3.93499e-21
	-12.2004	4.65368e-25	1.60002e-21	1.19978e-21	7.70555e-22	3.06079e-26	3.51697e-32	3.9922e-21
	-12.1784	4.71034e-25	1.62026e-21	1.2144e-21	7.79779e-22	3.1105e-26	3.39906e-32	4.05214e-21
	-12.1565	4.76833e-25	1.64076e-21	1.22937e-21	7.89259e-22	3.16092e-26	3.28365e-32	4.11494e-21
	-12.1345	4.82775e-25	1.66151e-21	1.24471e-21	7.99011e-22	3.21173e-26	3.17872e-32	4.18062e-21
	-12.1126	4.88863e-25	1.68247e-21	1.26043e-21	8.09044e-22	3.26254e-26	3.09131e-32	4.24907e-21
	-12.0906	4.95098e-25	1.70361e-21	1.27651e-21	8.19359e-22	3.31298e-26	3.02702e-32	4.32008e-21
	-12.0687	5.01477e-25	1.7249e-21	1.29294e-21	8.2995e-22	3.36263e-26	2.98962e-32	4.39332e-21
	-12.0467	5.07994e-25	1.7463e-21	1.30971e-21	8.40804e-22	3.41111e-26	2.98082e-32	4.46837e-21
	-12.0248	5.14642e-25	1.76777e-21	1.32677e-21	8.519e-22	3.45807e-26	3.00021e-32	4.54473e-21
	-12.0028	5.21411e-25	1.78929e-21	1.3441e-21	8.63216e-22	3.50317e-26	3.04541e-32	4.62189e-21
	-11.9809	5.2829e-25	1.81084e-21	1.36165e-21	8.74722e-22	3.54615e-26	3.11232e-32	4.69933e-21
	-11.9589	5.35266e-25	1.83238e-21	1.37939e-21	8.86386e-22	3.58681e-26	3.19545e-32	4.77658e-21
	-11.9369	5.42327e-25	1.85391e-21	1.39726e-21	8.98175e-22	3.62504e-26	3.28842e-32	4.85328e-21
	-11.915	5.49459e-25	1.8754e-21	1.41523e-21	9.10053e-22	3.66079e-26	3.38436e-32	4.92925e-21
	-11.893	5.5665e-25	1.89685e-21	1.43325e-21	9.21991e-22	3.69415e-26	3.47637e-32	5.00446e-21
	-11.8711	5.63894e-25	1.91826e-21	1.4513e-21	9.33962e-22	3.72533e-26	3.5579e-32	5.07911e-21
	-11.8491	5.71186e-25	1.93966e-21	1.46935e-21	9.45949e-22	3.75463e-26	3.62314e-32	5.15364e-21
	-11.8272	5.78529e-25	1.96107e-21	1.48742e-21	9.57948e-22	3.78248e-26	3.6673e-32	5.22867e-21
	-11.8052	5.85933e-25	1.98257e-21	1.50552e-21	9.69969e-22	3.80942e-26	3.68687e-32	5.30498e-21
	-11.7833	5.93415e-25	2.00422e-21	1.52369e-21	9.82036e-22	3.83607e-26	3.67982e-32	5.38348e-21
	-11.7613	6.01e-25	2.02612e-21	1.542e-21	9.94189e-22	3.86309e-26	3.64574e-32	5.46509e-21
	-11.7393	6.08719e-25	2.04841e-21	1.56054e-21	1.00648e-21	3.89116e-26	3.58596e-32	5.55068e-21
	-11.7174	6.16607e-25	2.07118e-21	1.57941e-21	1.01898e-21	3.92095e-26	3.50353e-32	5.64098e-21
	-11.6954	6.24697e-25	2.09457e-21	1.5987e-21	1.03174e-21	3.95304e-26	3.40319e-32	5.73651e-21
	-11.6735	6.33024e-25	2.11867e-21	1.61853e-21	1.04485e-21	3.98795e-26	3.29111e-32	5.83751e-21
	-11.6515	6.4161e-25	2.14357e-21	1.63897e-21	1.05836e-21	4.02603e-26	3.17463e-32	5.94389e-21
	-11.6296	6.50473e-25	2.16931e-21	1.66008e-21	1.0723e-21	4.06749e-26	3.06177e-32	6.05526e-21
	-11.6076	6.59613e-25	2.19588e-21	1.6819e-21	1.08671e-21	4.1124e-26	2.96069e-32	6.17091e-21
	-11.5856	6.69017e-25	2.22325e-21	1.70442e-21	1.10159e-21	4.16064e-26	2.87904e-32	6.28992e-21
	-11.5637	6.78661e-25	2.25133e-21	1.72759e-21	1.1169e-21	4.21195e-26	2.82335e-32	6.41118e-21
	-11.5417	6.88505e-25	2.27999e-21	1.75133e-21	1.1326e-21	4.26597e-26	2.79842e-32	6.53354e-21
	-11.5198	6.98506e-25	2.30911e-21	1.77555e-21	1.14862e-21	4.32226e-26	2.80683e-32	6.65589e-21
	-11.4978	7.08613e-25	2.33855e-21	1.80013e-21	1.16489e-21	4.38034e-26	2.8487e-32	6.77729e-21
	-11.4759	7.18781e-25	2.36818e-21	1.82494e-21	1.18131e-21	4.43973e-26	2.92163e-32	6.89698e-21
	-11.4539	7.28969e-25	2.39793e-21	1.84989e-21	1.19782e-21	4.50001e-26	3.02091e-32	7.01455e-21
	-11.432	7.39147e-25	2.42774e-21	1.87488e-21	1.21435e-21	4.56083e-26	3.14003e-32	7.12985e-21
	-11.41	7.49301e-25	2.45761e-21	1.89985e-21	1.23085e-21	4.62195e-26	3.27129e-32	7.24308e-21
	-11.388	7.59426e-25	2.48759e-21	1.92479e-21	1.24729e-21	4.68322e-26	3.40672e-32	7.35468e-21
	-11.3661	7.69537e-25	2.51778e-21	1.94971e-21	1.26367e-21	4.7446e-26	3.53888e-32	7.46532e-21
	-11.3441	7.79657e-25	2.54828e-21	1.97464e-21	1.28001e-21	4.80617e-26	3.66172e-32	7.57582e-21
	-11.3222	7.89819e-25	2.57926e-21	1.99966e-21	1.29634e-21	4.86807e-26	3.77127e-32	7.68706e-21
	-11.3002	8.00063e-25	2.61086e-21	2.02485e-21	1.31271e-21	4.93049e-26	3.86607e-32	7.79989e-21
	-11.2783	8.10429e-25	2.64322e-21	2.05029e-21	1.32918e-21	4.99366e-26	3.94737e-32	7.91511e-21
	-11.2563	8.20957e-25	2.67647e-21	2.07608e-21	1.3458e-21	5.05781e-26	4.01897e-32	8.03339e-21
	-11.2344	8.3168e-25	2.71071e-21	2.1023e-21	1.36263e-21	5.12317e-26	4.08678e-32	8.15522e-21
	-11.2124	8.42627e-25	2.746e-21	2.12902e-21	1.37972e-21	5.18992e-26	4.15823e-32	8.28096e-21
	-11.1905	8.53816e-25	2.78237e-21	2.15629e-21	1.3971e-21	5.25821e-26	4.24141e-32	8.4108e-21
	-11.1685	8.65261e-25	2.81984e-21	2.18413e-21	1.4148e-21	5.32813e-26	4.34419e-32	8.54481e-21
	-11.1465	8.76968e-25	2.85838e-21	2.21257e-21	1.43284e-21	5.39977e-26	4.47345e-32	8.68295e-21
	-11.1246	8.88936e-25	2.89797e-21	2.24161e-21	1.45122e-21	5.47315e-26	4.63433e-32	8.82515e-21
	-11.1026	9.01166e-25	2.93858e-21	2.27124e-21	1.46995e-21	5.54827e-26	4.8298e-32	8.97131e-21
	-11.0807	9.13652e-25	2.98017e-21	2.30146e-21	1.48902e-21	5.62512e-26	5.0604e-32	9.12132e-21
	-11.0587	9.26392e-25	3.0227e-21	2.33224e-21	1.50842e-21	5.70368e-26	5.32428e-32	9.27513e-21
	-11.0368	9.39383e-25	3.06617e-21	2.36358e-21	1.52814e-21	5.7839e-26	5.61751e-32	9.43272e-21
	-11.0148	9.52624e-25	3.11054e-21	2.39547e-21	1.54819e-21	5.86572e-26	5.93453e-32	9.59411e-21
	-10.9929	9.66113e-25	3.15581e-21	2.42788e-21	1.56854e-21	5.94909e-26	6.26876e-32	9.75936e-21
	-10.9709	9.79854e-25	3.20196e-21	2.46082e-21	1.5892e-21	6.03392e-26	6.61332e-32	9.92859e-21
	-10.9489	9.93851e-25	3.24901e-21	2.49429e-21	1.61017e-21	6.12011e-26	6.9616e-32	1.0102e-20
	-10.927	1.00811e-24	3.29694e-21	2.52828e-21	1.63144e-21	6.20757e-26	7.3079e-32	1.02796e-20
	-10.905	1.02264e-24	3.34574e-21	2.56279e-21	1.65301e-21	6.29617e-26	7.64787e-32	1.04617e-20
	-10.8831	1.03744e-24	3.39542e-21	2.59784e-21	1.67491e-21	6.38579e-26	7.9788e-32	1.06485e-20
	-10.8611	1.05253e-24	3.44595e-21	2.63342e-21	1.69712e-21	6.47628e-26	8.29982e-32	1.08402e-20
	-10.8392	1.06792e-24	3.49732e-21	2.66955e-21	1.71966e-21	6.56751e-26	8.6119e-32	1.1037e-20
	-10.8172	1.08362e-24	3.54949e-21	2.70622e-21	1.74255e-21	6.65936e-26	8.91783e-32	1.12391e-20
	-10.7952	1.09963e-24	3.60245e-21	2.74346e-21	1.76578e-21	6.75171e-26	9.22203e-32	1.14467e-20
	-10.7733	1.11597e-24	3.65617e-21	2.78125e-21	1.78938e-21	6.84449e-26	9.53038e-32	1.16601e-20
	-10.7513	1.13265e-24	3.71062e-21	2.81962e-21	1.81334e-21	6.93766e-26	9.84996e-32	1.18794e-20
	-10.7294	1.14968e-24	3.76579e-21	2.85857e-21	1.8377e-21	7.03126e-26	1.01888e-31	1.21051e-20
	-10.7074	1.16707e-24	3.82167e-21	2.8981e-21	1.86245e-21	7.12535e-26	1.05554e-31	1.23374e-20
	-10.6855	1.18484e-24	3.87825e-21	2.93825e-21	1.88761e-21	7.22008e-26	1.09589e-31	1.25765e-20
	-10.6635	1.203e-24	3.93557e-21	2.97901e-21	1.91319e-21	7.31562e-26	1.14079e-31	1.28229e-20
	-10.6416	1.22155e-24	3.99364e-21	3.02042e-21	1.9392e-21	7.41222e-26	1.19107e-31	1.30769e-20
	-10.6196	1.24052e-24	4.05252e-21	3.06247e-21	1.96566e-21	7.51015e-26	1.24748e-31	1.33389e-20
	-10.5976	1.2599e-24	4.11227e-21	3.10521e-21	1.99256e-21	7.60972e-26	1.31061e-31	1.36091e-20
	-10.5757	1.27971e-24	4.173e-21	3.14864e-21	2.01991e-21	7.71127e-26	1.38087e-31	1.38881e-20
	-10.5537	1.29995e-24	4.23481e-21	3.19279e-21	2.04771e-21	7.81515e-26	1.45846e-31	1.41762e-20
	-10.5318	1.32062e-24	4.29786e-21	3.23771e-21	2.07598e-21	7.92173e-26	1.54331e-31	1.44737e-20
	-10.5098	1.34172e-24	4.36229e-21	3.28341e-21	2.1047e-21	8.03135e-26	1.6351e-31	1.4781e-20
	-10.4879	1.36326e-24	4.42827e-21	3.32994e-21	2.13388e-21	8.14436e-26	1.73319e-31	1.50984e-20
	-10.4659	1.38524e-24	4.496e-21	3.37734e-21	2.16352e-21	8.26107e-26	1.83665e-31	1.54264e-20
	-10.444	1.40764e-24	4.56562e-21	3.42563e-21	2.19362e-21	8.38174e-26	1.94426e-31	1.5765e-20
	-10.422	1.43047e-24	4.6373e-21	3.47484e-21	2.22417e-21	8.50657e-26	2.05454e-31	1.61147e-20
	-10.4001	1.45372e-24	4.71115e-21	3.52499e-21	2.25518e-21	8.6357e-26	2.16571e-31	1.64755e-20
	-10.3781	1.47738e-24	4.78727e-21	3.57611e-21	2.28662e-21	8.76919e-26	2.27583e-31	1.68476e-20
	-10.3561	1.50144e-24	4.86572e-21	3.6282e-21	2.31852e-21	8.90703e-26	2.38275e-31	1.72311e-20
	-10.3342	1.52592e-24	4.9465e-21	3.68127e-21	2.35086e-21	9.04911e-26	2.48421e-31	1.76263e-20
	-10.3122	1.55081e-24	5.02959e-21	3.73534e-21	2.38367e-21	9.19531e-26	2.57793e-31	1.80333e-20
	-10.2903	1.57611e-24	5.11495e-21	3.79041e-21	2.41695e-21	9.3454e-26	2.6617e-31	1.84522e-20
	-10.2683	1.60185e-24	5.20251e-21	3.84651e-21	2.45074e-21	9.49918e-26	2.73346e-31	1.88835e-20
	-10.2464	1.62805e-24	5.29217e-21	3.90365e-21	2.48508e-21	9.65639e-26	2.79149e-31	1.93275e-20
	-10.2244	1.65473e-24	5.38388e-21	3.96188e-21	2.52e-21	9.81682e-26	2.83447e-31	1.97848e-20
	-10.2025	1.68193e-24	5.47756e-21	4.02124e-21	2.55556e-21	9.98028e-26	2.86168e-31	2.02564e-20
	-10.1805	1.7097e-24	5.57317e-21	4.0818e-21	2.59183e-21	1.01466e-25	2.87304e-31	2.07432e-20
	-10.1585	1.73809e-24	5.6707e-21	4.14363e-21	2.62887e-21	1.03158e-25	2.86922e-31	2.12465e-20
	-10.1366	1.76714e-24	5.77018e-21	4.20681e-21	2.66674e-21	1.04877e-25	2.85164e-31	2.17678e-20
	-10.1146	1.79691e-24	5.87164e-21	4.27142e-21	2.70553e-21	1.06624e-25	2.82246e-31	2.23089e-20
	-10.0927	1.82747e-24	5.97515e-21	4.33757e-21	2.7453e-21	1.08399e-25	2.78446e-31	2.28718e-20
	-10.0707	1.85884e-24	6.08077e-21	4.4053e-21	2.78609e-21	1.10204e-25	2.74093e-31	2.34587e-20
	-10.0488	1.89108e-24	6.1886e-21	4.4747e-21	2.82796e-21	1.1204e-25	2.69551e-31	2.40718e-20
	-10.0268	1.92423e-24	6.29869e-21	4.54581e-21	2.87094e-21	1.13907e-25	2.65196e-31	2.47139e-20
	-10.0049	1.95831e-24	6.41114e-21	4.61867e-21	2.91504e-21	1.15807e-25	2.61397e-31	2.53875e-20
	-9.9829	1.99334e-24	6.526e-21	4.69328e-21	2.96028e-21	1.1774e-25	2.58499e-31	2.60957e-20
	-9.96094	2.02934e-24	6.64332e-21	4.76966e-21	3.00663e-21	1.19707e-25	2.56803e-31	2.68415e-20
	-9.93899	2.0663e-24	6.76315e-21	4.84777e-21	3.0541e-21	1.21709e-25	2.56551e-31	2.76284e-20
	-9.91703	2.10424e-24	6.88551e-21	4.9276e-21	3.10264e-21	1.23745e-25	2.57919e-31	2.84599e-20
	-9.89508	2.14313e-24	7.01039e-21	5.00909e-21	3.15221e-21	1.25816e-25	2.60999e-31	2.93397e-20
	-9.87312	2.18295e-24	7.13779e-21	5.09216e-21	3.20275e-21	1.27922e-25	2.658e-31	3.0272e-20
	-9.85117	2.22369e-24	7.26766e-21	5.17672e-21	3.2542e-21	1.3006e-25	2.72243e-31	3.12612e-20
	-9.82921	2.26529e-24	7.39992e-21	5.26268e-21	3.30648e-21	1.3223e-25	2.80155e-31	3.2312e-20
	-9.80726	2.30773e-24	7.53452e-21	5.34993e-21	3.35951e-21	1.34432e-25	2.89274e-31	3.34297e-20
	-9.7853	2.35097e-24	7.6714e-21	5.43836e-21	3.41322e-21	1.36662e-25	2.99254e-31	3.46201e-20
	-9.76334	2.39499e-24	7.81052e-21	5.52791e-21	3.46754e-21	1.38922e-25	3.09673e-31	3.58901e-20
	-9.74139	2.43979e-24	7.95191e-21	5.61853e-21	3.52245e-21	1.41212e-25	3.20053e-31	3.72473e-20
	-9.71943	2.48538e-24	8.09566e-21	5.71023e-21	3.57794e-21	1.43532e-25	3.29874e-31	3.87004e-20
	-9.69748	2.53181e-24	8.24194e-21	5.80309e-21	3.63403e-21	1.45886e-25	3.3861e-31	4.02594e-20
	-9.67552	2.57915e-24	8.39102e-21	5.89725e-21	3.69083e-21	1.48279e-25	3.45751e-31	4.19359e-20
	-9.65357	2.62751e-24	8.54327e-21	5.99292e-21	3.74843e-21	1.50717e-25	3.50843e-31	4.37428e-20
	-9.63161	2.67703e-24	8.69912e-21	6.09037e-21	3.80702e-21	1.53208e-25	3.5352e-31	4.56946e-20
	-9.60966	2.72786e-24	8.8591e-21	6.18992e-21	3.86678e-21	1.5576e-25	3.53531e-31	4.7807e-20
	-9.5877	2.78018e-24	9.02376e-21	6.29193e-21	3.92792e-21	1.58385e-25	3.50769e-31	5.00976e-20
	-9.56575	2.83415e-24	9.19364e-21	6.39675e-21	3.99067e-21	1.6109e-25	3.45279e-31	5.2585e-20
	-9.54379	2.88995e-24	9.36925e-21	6.50471e-21	4.05523e-21	1.63887e-25	3.37273e-31	5.52892e-20
	-9.52183	2.9477e-24	9.55101e-21	6.61607e-21	4.12176e-21	1.66781e-25	3.27114e-31	5.82315e-20
	-9.49988	3.00751e-24	9.73922e-21	6.73104e-21	4.19038e-21	1.69778e-25	3.15315e-31	6.14345e-20
	-9.47792	3.06946e-24	9.93406e-21	6.8497e-21	4.26115e-21	1.72882e-25	3.02507e-31	6.49221e-20
	-9.45597	3.13356e-24	1.01356e-20	6.97208e-21	4.33408e-21	1.76093e-25	2.89425e-31	6.87201e-20
	-9.43401	3.19981e-24	1.03436e-20	7.0981e-21	4.40912e-21	1.79411e-25	2.76875e-31	7.28566e-20
	-9.41206	3.26817e-24	1.05581e-20	7.22761e-21	4.48619e-21	1.82831e-25	2.65714e-31	7.73621e-20
	-9.3901	3.3386e-24	1.07788e-20	7.36044e-21	4.56518e-21	1.86351e-25	2.56823e-31	8.22708e-20
	-9.36815	3.41105e-24	1.10054e-20	7.4964e-21	4.64596e-21	1.89966e-25	2.51091e-31	8.76208e-20
	-9.34619	3.48549e-24	1.12378e-20	7.63534e-21	4.72844e-21	1.93672e-25	2.49399e-31	9.34556e-20
	-9.32423	3.56193e-24	1.14759e-20	7.77715e-21	4.81256e-21	1.97468e-25	2.52607e-31	9.98254e-20
	-9.30228	3.64041e-24	1.17196e-20	7.9218e-21	4.8983e-21	2.01353e-25	2.61586e-31	1.06792e-19
	-9.28032	3.72104e-24	1.19693e-20	8.06936e-21	4.98568e-21	2.0533e-25	2.77396e-31	1.1444e-19
	-9.25837	3.80395e-24	1.22251e-20	8.21997e-21	5.0748e-21	2.09404e-25	3.02257e-31	1.22929e-19
	-9.23641	3.88935e-24	1.24877e-20	8.37389e-21	5.1658e-21	2.13581e-25	3.44377e-31	1.32649e-19
	-9.21446	3.97752e-24	1.27575e-20	8.53143e-21	5.25889e-21	2.17872e-25	4.41274e-31	1.44794e-19
	-9.1925	4.06874e-24	1.30353e-20	8.69298e-21	5.35428e-21	2.22287e-25	7.70344e-31	1.6329e-19
	-9.17055	4.16339e-24	1.3322e-20	8.85895e-21	5.45221e-21	2.26838e-25	2.16294e-30	2.01261e-19
	-9.14859	4.26183e-24	1.36183e-20	9.02976e-21	5.55292e-21	2.31538e-25	8.45034e-30	3.0225e-19
	-9.12663	4.36449e-24	1.39253e-20	9.20581e-21	5.65665e-21	2.364e-25	3.69704e-29	6.08566e-19
	-9.10468	4.47181e-24	1.42438e-20	9.38747e-21	5.76358e-21	2.41436e-25	1.64747e-28	1.57723e-18
	-9.08272	4.58427e-24	1.45747e-20	9.57507e-21	5.87388e-21	2.46656e-25	7.27685e-28	4.64914e-18
	-9.06077	4.7024e-24	1.49191e-20	9.76891e-21	5.98767e-21	2.52074e-25	3.16378e-27	1.42831e-17
	-9.03881	4.82676e-24	1.52781e-20	9.96924e-21	6.10504e-21	2.57699e-25	1.3516e-26	4.40198e-17
	-9.01686	4.95799e-24	1.56529e-20	1.01763e-20	6.22606e-21	2.63545e-25	5.67114e-26	1.34211e-16
	-8.9949	5.09678e-24	1.6045e-20	1.03905e-20	6.35078e-21	2.69623e-25	2.33684e-25	4.02859e-16
	-8.97295	5.24392e-24	1.6456e-20	1.06119e-20	6.47925e-21	2.75951e-25	9.45606e-25	1.18856e-15
	-8.95099	5.40025e-24	1.68881e-20	1.08411e-20	6.61149e-21	2.82544e-25	3.75759e-24	3.44464e-15
	-8.92904	5.56673e-24	1.73436e-20	1.10783e-20	6.74757e-21	2.89426e-25	1.46632e-23	9.80474e-15
	-8.90708	5.74435e-24	1.78255e-20	1.13242e-20	6.88753e-21	2.9662e-25	5.61904e-23	2.74072e-14
	-8.88512	5.93418e-24	1.83369e-20	1.15794e-20	7.03145e-21	3.04158e-25	2.11453e-22	7.5235e-14
	-8.86317	6.13736e-24	1.88818e-20	1.18445e-20	7.17942e-21	3.12074e-25	7.81419e-22	2.02814e-13
	-8.84121	6.35503e-24	1.94643e-20	1.21204e-20	7.33155e-21	3.20409e-25	2.83577e-21	5.36902e-13
	-8.81926	6.58841e-24	2.00891e-20	1.24081e-20	7.48798e-21	3.29212e-25	1.01059e-20	1.39577e-12
	-8.7973	6.8387e-24	2.07611e-20	1.27087e-20	7.64887e-21	3.38534e-25	3.53669e-20	3.56331e-12
	-8.77535	7.10714e-24	2.14853e-20	1.30232e-20	7.8144e-21	3.48436e-25	1.21545e-19	8.93335e-12
	-8.75339	7.39497e-24	2.22665e-20	1.33529e-20	7.98477e-21	3.58985e-25	4.10198e-19	2.19937e-11
	-8.73144	7.70342e-24	2.31093e-20	1.36989e-20	8.16021e-21	3.70253e-25	1.35947e-18	5.31745e-11
	-8.70948	8.03374e-24	2.40175e-20	1.40624e-20	8.34096e-21	3.82317e-25	4.42446e-18	1.26251e-10
	-8.68752	8.38716e-24	2.49937e-20	1.44444e-20	8.52727e-21	3.95259e-25	1.41407e-17	2.94367e-10
	-8.66557	8.76488e-24	2.60394e-20	1.4846e-20	8.71942e-21	4.09168e-25	4.4381e-17	6.74015e-10
	-8.64361	9.16813e-24	2.71545e-20	1.5268e-20	8.9177e-21	4.24134e-25	1.36786e-16	1.51558e-09
	-8.62166	9.59808e-24	2.83371e-20	1.57109e-20	9.12244e-21	4.40251e-25	4.14004e-16	3.3467e-09
	-8.5997	1.00559e-23	2.95838e-20	1.61752e-20	9.33396e-21	4.57618e-25	1.23051e-15	7.25749e-09
	-8.57775	1.05427e-23	3.08896e-20	1.66612e-20	9.5526e-21	4.76336e-25	3.59156e-15	1.54558e-08
	-8.55579	1.10595e-23	3.22481e-20	1.71691e-20	9.7787e-21	4.96509e-25	1.02944e-14	3.23245e-08
	-8.53384	1.16075e-23	3.36523e-20	1.76989e-20	1.00126e-20	5.18244e-25	2.89756e-14	6.63916e-08
	-8.51188	1.21877e-23	3.50947e-20	1.82505e-20	1.02547e-20	5.41651e-25	8.00913e-14	1.33918e-07
	-8.48992	1.2801e-23	3.65684e-20	1.88241e-20	1.05054e-20	5.66847e-25	2.17398e-13	2.65286e-07
	-8.46797	1.34485e-23	3.80671e-20	1.94198e-20	1.07649e-20	5.93949e-25	5.79489e-13	5.1611e-07
	-8.44601	1.41313e-23	3.9586e-20	2.0038e-20	1.10338e-20	6.23084e-25	1.51688e-12	9.86124e-07
	-8.42406	1.48503e-23	4.11223e-20	2.06794e-20	1.13124e-20	6.54383e-25	3.89923e-12	1.8505e-06
	-8.4021	1.56067e-23	4.26749e-20	2.13448e-20	1.16012e-20	6.87987e-25	9.84294e-12	3.41054e-06
	-8.38015	1.64018e-23	4.42449e-20	2.20356e-20	1.19006e-20	7.24044e-25	2.44e-11	6.17367e-06
	-8.35819	1.72368e-23	4.58357e-20	2.27535e-20	1.22112e-20	7.62714e-25	5.93984e-11	1.09765e-05
	-8.33624	1.81135e-23	4.74521e-20	2.35005e-20	1.25334e-20	8.04169e-25	1.41997e-10	1.91687e-05
	-8.31428	1.9034e-23	4.91008e-20	2.4279e-20	1.28678e-20	8.48597e-25	3.33354e-10	3.28815e-05
	-8.29233	2.0003e-23	5.07899e-20	2.50917e-20	1.3215e-20	8.96203e-25	7.68516e-10	5.54061e-05
	-8.27037	2.1033e-23	5.25283e-20	2.59418e-20	1.35757e-20	9.47209e-25	1.73989e-09	9.17132e-05
	-8.24841	2.21692e-23	5.4326e-20	2.68328e-20	1.39504e-20	1.00186e-24	3.86824e-09	0.000149142
	-8.22646	2.35854e-23	5.61936e-20	2.77684e-20	1.43399e-20	1.06043e-24	8.44557e-09	0.000238282
	-8.2045	2.59626e-23	5.81426e-20	2.87526e-20	1.47449e-20	1.1232e-24	1.8108e-08	0.000374059
	-8.18255	3.19415e-23	6.01852e-20	2.97898e-20	1.51663e-20	1.19051e-24	3.81273e-08	0.000577014
	-8.16059	5.15987e-23	6.23349e-20	3.08844e-20	1.56047e-20	1.26273e-24	7.8837e-08	0.00087473
	-8.13864	1.22708e-22	6.46061e-20	3.2041e-20	1.60611e-20	1.34037e-24	1.60086e-07	0.0013
	-8.11668	3.84284e-22	6.70152e-20	3.32645e-20	1.65362e-20	1.42434e-24	3.19234e-07	0.00191
	-8.09473	1.33851e-21	6.95804e-20	3.45597e-20	1.70311e-20	1.51728e-24	6.2517e-07	0.00275
	-8.07277	4.76596e-21	7.23223e-20	3.59315e-20	1.75468e-20	1.62871e-24	1.20233e-06	0.00389
	-8.05081	1.68631e-20	7.5264e-20	3.7385e-20	1.80844e-20	1.79629e-24	2.27086e-06	0.00542
	-8.02886	5.87937e-20	7.84314e-20	3.89256e-20	1.86451e-20	2.17038e-24	4.21212e-06	0.00743
	-8.0069	2.01502e-19	8.18538e-20	4.05591e-20	1.92307e-20	3.34491e-24	7.67291e-06	0.01001
	-7.98495	6.78382e-19	8.55652e-20	4.22931e-20	1.98436e-20	7.62801e-24	1.37269e-05	0.01329
	-7.96299	2.24299e-18	8.96112e-20	4.41411e-20	2.04893e-20	2.38291e-23	2.41184e-05	0.01737
	-7.94104	7.28296e-18	9.40748e-20	4.61389e-20	2.11841e-20	8.49562e-23	4.16189e-05	0.02236
	-7.91908	2.32226e-17	9.9171e-20	4.84019e-20	2.19819e-20	3.1241e-22	7.05359e-05	0.02835
	-7.89713	7.27163e-17	1.05585e-19	5.13317e-20	2.30731e-20	1.14444e-21	0.000117413	0.03546
	-7.87517	2.236e-16	1.15656e-19	5.63345e-20	2.51259e-20	4.13381e-21	0.000191966	0.04372
	-7.85321	6.75194e-16	1.37429e-19	6.82843e-20	3.04578e-20	1.46804e-20	0.000308278	0.05321
	-7.83126	2.00218e-15	1.98281e-19	1.038e-19	4.69725e-20	5.12142e-20	0.000486287	0.06392
	-7.8093	5.83038e-15	3.89837e-19	2.18533e-19	1.01138e-19	1.75471e-19	0.000753515	0.07585
	-7.78735	1.66728e-14	1.01323e-18	5.95424e-19	2.7996e-19	5.90404e-19	0.00115	0.08894
	-7.76539	4.68205e-14	3.03995e-18	1.82468e-18	8.64147e-19	1.95082e-18	0.00172	0.10311
	-7.74344	1.29117e-13	9.54589e-18	5.77505e-18	2.74249e-18	6.32998e-18	0.00252	0.11825
	-7.72148	3.49661e-13	3.00885e-17	1.82531e-17	8.67667e-18	2.017e-17	0.00364	0.1342
	-7.69953	9.29886e-13	9.381e-17	5.69644e-17	2.70877e-17	6.31142e-17	0.00516	0.15078
	-7.67757	2.42846e-12	2.8791e-16	1.74888e-16	8.31734e-17	1.9394e-16	0.0072	0.16779
	-7.65562	6.22804e-12	8.68422e-16	5.27578e-16	2.5092e-16	5.85225e-16	0.00986	0.18498
	-7.63366	1.56852e-11	2.57301e-15	1.56321e-15	7.43495e-16	1.73419e-15	0.01328	0.20211
	-7.6117	3.87925e-11	7.48703e-15	4.54879e-15	2.16354e-15	5.0465e-15	0.0176	0.21891
	-7.58975	9.42161e-11	2.13949e-14	1.29988e-14	6.1827e-15	1.44212e-14	0.02292	0.23512
	-7.56779	2.2471e-10	6.00391e-14	3.64779e-14	1.73506e-14	4.04696e-14	0.02937	0.25047
	-7.54584	5.26307e-10	1.65454e-13	1.00526e-13	4.78158e-14	1.11526e-13	0.03702	0.26474
	-7.52388	1.21053e-09	4.47755e-13	2.72048e-13	1.29404e-13	3.01815e-13	0.04594	0.27773
	-7.50193	2.73424e-09	1.18993e-12	7.22988e-13	3.43912e-13	8.02092e-13	0.05612	0.28928
	-7.47997	6.06481e-09	3.10542e-12	1.88684e-12	8.97568e-13	2.09327e-12	0.06752	0.2993
	-7.45802	1.32106e-08	7.95862e-12	4.83571e-12	2.30043e-12	5.36472e-12	0.08005	0.30775
	-7.43606	2.82585e-08	2.00297e-11	1.21704e-11	5.78993e-12	1.35017e-11	0.09356	0.31465
	-7.4141	5.93609e-08	4.95027e-11	3.00794e-11	1.43107e-11	3.33692e-11	0.10786	0.32008
	-7.39215	1.22456e-07	1.20144e-10	7.30054e-11	3.47355e-11	8.09889e-11	0.12272	0.32417
	-7.37019	2.48076e-07	2.86349e-10	1.74005e-10	8.27966e-11	1.9303e-10	0.13789	0.32706
	-7.34824	4.93538e-07	6.70206e-10	4.07276e-10	1.93811e-10	4.51798e-10	0.15313	0.32894
	-7.32628	9.64247e-07	1.54043e-09	9.36139e-10	4.45526e-10	1.03845e-09	0.16817	0.32998
	-7.30433	1.85008e-06	3.47691e-09	2.11307e-09	1.00577e-09	2.34395e-09	0.18279	0.33035
	-7.28237	3.48601e-06	7.70668e-09	4.68396e-09	2.22976e-09	5.19559e-09	0.19679	0.3302
	-7.26042	6.45071e-06	1.6775e-08	1.01962e-08	4.8546e-09	1.13095e-08	0.21002	0.32963
	-7.23846	1.17228e-05	3.58575e-08	2.17967e-08	1.03798e-08	2.41756e-08	0.22235	0.32872
	-7.2165	2.09221e-05	7.52699e-08	4.57585e-08	2.17955e-08	5.07502e-08	0.23372	0.3275
	-7.19455	3.66719e-05	1.55162e-07	9.43373e-08	4.4946e-08	1.04622e-07	0.24407	0.32598
	-7.17259	6.31282e-05	3.14106e-07	1.90998e-07	9.10266e-08	2.11807e-07	0.2534	0.32415
	-7.15064	0.000106729	6.24442e-07	3.79761e-07	1.81053e-07	4.21102e-07	0.26172	0.32197
	-7.12868	0.000177224	1.21909e-06	7.41532e-07	3.53676e-07	8.22182e-07	0.26904	0.31942
	-7.10673	0.000289035	2.33728e-06	1.42198e-06	6.78549e-07	1.57646e-06	0.2754	0.31645
	-7.08477	0.000463001	4.40066e-06	2.67796e-06	1.27861e-06	2.96852e-06	0.28083	0.31308
	-7.06282	0.0007285	8.13691e-06	4.95298e-06	2.36642e-06	5.48957e-06	0.28535	0.30931
	-7.04086	0.00113	1.47754e-05	8.99678e-06	4.3018e-06	9.96974e-06	0.289	0.30519
	-7.01891	0.00171	2.63486e-05	1.60499e-05	7.68125e-06	1.77821e-05	0.2918	0.30079
	-6.99695	0.00255	4.61448e-05	2.81211e-05	1.34727e-05	3.11486e-05	0.29375	0.29619
	-6.97499	0.00374	7.93665e-05	4.8392e-05	2.32132e-05	5.35871e-05	0.29489	0.29152
	-6.95304	0.00538	0.000134063	8.17918e-05	3.92916e-05	9.05432e-05	0.29522	0.28687
	-6.93108	0.00761	0.000222402	0.000135785	6.53395e-05	0.000150257	0.29478	0.28238
	-6.90913	0.01058	0.00036236	0.00022142	0.000106757	0.00024491	0.29359	0.27815
	-6.88717	0.01445	0.000579855	0.000354666	0.000171394	0.000392091	0.29169	0.27426
	-6.86522	0.01941	0.000911355	0.000558061	0.000270407	0.000616579	0.28911	0.2708
	-6.84326	0.02562	0.00141	0.000862638	0.000419287	0.000952424	0.28592	0.26781
	-6.82131	0.03327	0.00213	0.00131	0.000639047	0.00145	0.28216	0.26533
	-6.79935	0.04248	0.00318	0.00195	0.000957517	0.00215	0.2779	0.26336
	-6.77739	0.05336	0.00465	0.00287	0.00141	0.00316	0.27318	0.26189
	-6.75544	0.06596	0.00668	0.00413	0.00204	0.00454	0.26807	0.26089
	-6.73348	0.08025	0.00943	0.00585	0.00291	0.00642	0.26261	0.26034
	-6.71153	0.09616	0.01309	0.00814	0.00408	0.00892	0.25686	0.2602
	-6.68957	0.1135	0.01784	0.01114	0.00564	0.01218	0.25085	0.26045
	-6.66762	0.13204	0.0239	0.01498	0.00766	0.01635	0.24463	0.26105
	-6.64566	0.15147	0.03146	0.01983	0.01025	0.02158	0.23824	0.262
	-6.62371	0.17145	0.04071	0.02581	0.0135	0.028	0.23171	0.26329
	-6.60175	0.1916	0.05179	0.03306	0.01754	0.03574	0.22507	0.26492
	-6.57979	0.21153	0.06477	0.04167	0.02246	0.04487	0.21838	0.26691
	-6.55784	0.23089	0.07967	0.05171	0.02837	0.05543	0.21166	0.26929
	-6.53588	0.24935	0.0964	0.06321	0.03535	0.06741	0.20497	0.27208
	-6.51393	0.26663	0.11478	0.07613	0.04349	0.08071	0.19835	0.27531
	-6.49197	0.28253	0.13451	0.09038	0.05284	0.09519	0.19184	0.279
	-6.47002	0.29688	0.15521	0.10582	0.06343	0.11065	0.18548	0.28316
	-6.44806	0.30961	0.17643	0.12225	0.07526	0.1268	0.17933	0.28781
	-6.42611	0.32068	0.19767	0.13943	0.08828	0.14335	0.17341	0.29292
	-6.40415	0.33009	0.21839	0.15709	0.10241	0.15998	0.16776	0.29849
	-6.3822	0.33788	0.2381	0.17494	0.11752	0.17634	0.16241	0.30447
	-6.36024	0.34409	0.25636	0.19268	0.13344	0.19213	0.15738	0.31082
	-6.33828	0.3488	0.27279	0.21002	0.14993	0.20707	0.15269	0.31748
	-6.31633	0.35207	0.28715	0.22669	0.16673	0.22093	0.14834	0.3244
	-6.29437	0.35395	0.29931	0.24245	0.18352	0.23354	0.14435	0.33149
	-6.27242	0.35452	0.30926	0.25709	0.19996	0.24479	0.14072	0.33872
	-6.25046	0.35381	0.31711	0.27045	0.2157	0.25464	0.13746	0.34601
	-6.22851	0.35188	0.32304	0.28239	0.23038	0.26309	0.13457	0.35334
	-6.20655	0.34878	0.32732	0.29284	0.24369	0.27021	0.13206	0.36066
	-6.1846	0.34457	0.33022	0.30174	0.25533	0.27607	0.12995	0.36797
	-6.16264	0.33929	0.33204	0.30909	0.2651	0.28078	0.12826	0.37525
	-6.14068	0.33302	0.333	0.3149	0.27285	0.28445	0.12699	0.38253
	-6.11873	0.32583	0.33332	0.31922	0.27853	0.28719	0.12616	0.38983
	-6.09677	0.3178	0.33311	0.32212	0.28217	0.2891	0.1258	0.39717
	-6.07482	0.30903	0.33242	0.32368	0.28388	0.29024	0.1259	0.40457
	-6.05286	0.29961	0.33125	0.32399	0.28383	0.29068	0.1265	0.41205
	-6.03091	0.28965	0.32952	0.32313	0.28224	0.29044	0.12757	0.41961
	-6.00895	0.27923	0.32713	0.32121	0.27935	0.28955	0.12914	0.42725
	-5.987	0.26846	0.32394	0.31829	0.27541	0.28802	0.13118	0.43493
	-5.96504	0.25745	0.31985	0.31446	0.27062	0.28584	0.13368	0.4426
	-5.94308	0.24629	0.31477	0.30978	0.26518	0.28302	0.13662	0.45021
	-5.92113	0.23508	0.30868	0.30431	0.25924	0.27958	0.13999	0.4577
	-5.89917	0.22393	0.3016	0.29812	0.25288	0.27556	0.14376	0.46499
	-5.87722	0.21295	0.29363	0.29128	0.24617	0.27101	0.14793	0.47204
	-5.85526	0.20225	0.2849	0.28385	0.23913	0.26601	0.15247	0.47882
	-5.83331	0.19193	0.27562	0.27592	0.23177	0.26066	0.15739	0.4853
	-5.81135	0.18212	0.266	0.26758	0.22406	0.25507	0.16268	0.49151
	-5.7894	0.17292	0.25629	0.25892	0.21602	0.24936	0.16836	0.49749
	-5.76744	0.16443	0.24671	0.25005	0.20765	0.24367	0.17444	0.50327
	-5.74548	0.15675	0.23744	0.24107	0.19901	0.23811	0.18092	0.50894
	-5.72353	0.14994	0.22866	0.23208	0.19015	0.23279	0.18782	0.51456
	-5.70157	0.14406	0.22045	0.22319	0.18117	0.22778	0.19514	0.5202
	-5.67962	0.13916	0.21288	0.21448	0.1722	0.22315	0.20287	0.52588
	-5.65766	0.13526	0.20594	0.20603	0.16338	0.21894	0.211	0.53164
	-5.63571	0.13239	0.19962	0.19791	0.15486	0.21517	0.2195	0.53747
	-5.61375	0.13054	0.19385	0.19018	0.14679	0.21183	0.22833	0.54334
	-5.5918	0.12975	0.18859	0.1829	0.13934	0.20894	0.23746	0.5492
	-5.56984	0.13003	0.18378	0.17614	0.13264	0.20646	0.24685	0.555
	-5.54789	0.13142	0.17941	0.16995	0.12682	0.20442	0.25647	0.56068
	-5.52593	0.13397	0.1755	0.16442	0.12199	0.20281	0.26629	0.5662
	-5.50397	0.13777	0.17211	0.15962	0.11826	0.20168	0.27631	0.57155
	-5.48202	0.14288	0.16934	0.15566	0.11569	0.20106	0.28653	0.57673
	-5.46006	0.14939	0.1673	0.15263	0.11436	0.20102	0.29697	0.5818
	-5.43811	0.1574	0.16615	0.15063	0.11432	0.20162	0.30765	0.58681
	-5.41615	0.16698	0.16604	0.14977	0.1156	0.20296	0.31862	0.59186
	-5.3942	0.17818	0.16709	0.15011	0.11822	0.20507	0.32989	0.59703
	-5.37224	0.19102	0.16942	0.15172	0.12221	0.20803	0.3415	0.60242
	-5.35029	0.20547	0.17309	0.15463	0.12755	0.21185	0.35344	0.60808
	-5.32833	0.22146	0.1781	0.15883	0.13423	0.21654	0.3657	0.61405
	-5.30637	0.23889	0.18444	0.1643	0.14224	0.22206	0.37824	0.62034
	-5.28442	0.25762	0.19201	0.17099	0.15154	0.22837	0.39099	0.6269
	-5.26246	0.2775	0.20073	0.17882	0.16211	0.23538	0.40387	0.63366
	-5.24051	0.29838	0.21047	0.18775	0.17392	0.24302	0.41681	0.64054
	-5.21855	0.32011	0.22113	0.19769	0.18695	0.25121	0.42972	0.64746
	-5.1966	0.3426	0.23263	0.20863	0.20121	0.2599	0.44255	0.65432
	-5.17464	0.3658	0.24493	0.22056	0.2167	0.26903	0.45526	0.66108
	-5.15269	0.38971	0.25803	0.23351	0.23345	0.27861	0.46784	0.66773
	-5.13073	0.41438	0.27198	0.24753	0.25151	0.28865	0.48034	0.67431
	-5.10877	0.4399	0.28685	0.26272	0.27091	0.29919	0.49282	0.68089
	-5.08682	0.46638	0.30278	0.27918	0.29169	0.31031	0.50535	0.68757
	-5.06486	0.4939	0.31986	0.29697	0.31386	0.32207	0.51803	0.69447
	-5.04291	0.52254	0.33819	0.31617	0.33741	0.3345	0.53093	0.70171
	-5.02095	0.55228	0.35781	0.33677	0.36227	0.34765	0.54408	0.70936
	-4.999	0.58304	0.37873	0.35875	0.38834	0.36148	0.55748	0.71745
	-4.97704	0.61464	0.40085	0.38198	0.41546	0.37595	0.57108	0.72594
	-4.95509	0.64681	0.42404	0.40631	0.44344	0.39095	0.58476	0.73474
	-4.93313	0.67924	0.4481	0.43153	0.47208	0.40633	0.5984	0.7437
	-4.91118	0.71155	0.4728	0.4574	0.50114	0.42196	0.61181	0.75264
	-4.88922	0.7434	0.49791	0.4837	0.53044	0.43768	0.62485	0.76138
	-4.86726	0.77446	0.52322	0.51022	0.5598	0.45336	0.63736	0.76975
	-4.84531	0.8045	0.54857	0.53683	0.58912	0.4689	0.64927	0.77763
	-4.82335	0.83338	0.57387	0.56343	0.61835	0.48427	0.66054	0.78498
	-4.8014	0.86109	0.5991	0.59004	0.64749	0.49947	0.67121	0.79181
	-4.77944	0.8877	0.62431	0.6167	0.67657	0.51457	0.68137	0.79822
	-4.75749	0.91336	0.64961	0.64351	0.70566	0.52967	0.69116	0.80435
	-4.73553	0.93826	0.67512	0.67059	0.73477	0.54487	0.70072	0.81034
	-4.71358	0.96258	0.70093	0.69803	0.76392	0.56026	0.71019	0.81636
	-4.69162	0.98641	0.72713	0.72587	0.79303	0.5759	0.71965	0.82249
	-4.66966	1.0098	0.75371	0.7541	0.82196	0.59181	0.72913	0.82877
	-4.64771	1.03263	0.78058	0.78259	0.85048	0.60794	0.73858	0.83516
	-4.62575	1.05469	0.80758	0.81116	0.87832	0.62417	0.74788	0.84153
	-4.6038	1.07565	0.83446	0.83954	0.90515	0.64036	0.75687	0.8477
	-4.58184	1.09513	0.86093	0.86742	0.93067	0.65634	0.76535	0.85344
	-4.55989	1.11269	0.88669	0.89451	0.9546	0.67191	0.77311	0.85853
	-4.53793	1.12794	0.91145	0.92049	0.97673	0.68694	0.77997	0.86276
	-4.51598	1.14054	0.93496	0.94513	0.99693	0.70131	0.78582	0.866
	-4.49402	1.15024	0.95705	0.96825	1.01519	0.71496	0.79061	0.86818
	-4.47207	1.15691	0.97762	0.98978	1.03154	0.72789	0.79434	0.8693
	-4.45011	1.16054	0.99663	1.00968	1.04608	0.74014	0.79711	0.86944
	-4.42815	1.16122	1.01413	1.02801	1.05896	0.75182	0.79902	0.86875
	-4.4062	1.15913	1.03019	1.04484	1.07026	0.76302	0.80023	0.86736
	-4.38424	1.15449	1.0449	1.06027	1.08005	0.77384	0.80087	0.86543
	-4.36229	1.14752	1.05834	1.07438	1.08831	0.78435	0.80105	0.86309
	-4.34033	1.13844	1.07057	1.0872	1.0949	0.7946	0.80083	0.8604
	-4.31838	1.1274	1.08156	1.09871	1.09964	0.80456	0.80023	0.85738
	-4.29642	1.11451	1.09128	1.10885	1.10226	0.8142	0.79919	0.854
	-4.27447	1.09978	1.09961	1.1175	1.10247	0.82341	0.79763	0.85015
	-4.25251	1.08317	1.10639	1.12448	1.09997	0.83209	0.79543	0.84573
	-4.23055	1.0646	1.11144	1.12961	1.09454	0.84011	0.79247	0.84061
	-4.2086	1.04391	1.11458	1.13269	1.08605	0.84736	0.78863	0.83467
	-4.18664	1.02097	1.11563	1.13355	1.07446	0.85375	0.78384	0.82784
	-4.16469	0.99564	1.1144	1.13204	1.05986	0.85923	0.77806	0.82009
	-4.14273	0.96778	1.11079	1.12803	1.04247	0.86377	0.77129	0.81144
	-4.12078	0.93731	1.10469	1.12146	1.02257	0.8674	0.76359	0.80195
	-4.09882	0.90421	1.09607	1.1123	1.00052	0.87014	0.75503	0.79172
	-4.07687	0.86851	1.08493	1.10058	0.97664	0.87207	0.74572	0.78089
	-4.05491	0.8303	1.0713	1.08635	0.95125	0.87325	0.73579	0.7696
	-4.03295	0.78977	1.05527	1.06972	0.92459	0.87373	0.72534	0.758
	-4.011	0.74717	1.03696	1.05079	0.89677	0.87359	0.71448	0.7462
	-3.98904	0.70281	1.01651	1.02971	0.86781	0.87284	0.70329	0.73433
	-3.96709	0.65708	0.99408	1.00664	0.83762	0.87151	0.69183	0.72245
	-3.94513	0.61041	0.96983	0.98173	0.80603	0.86959	0.68015	0.71064
	-3.92318	0.56326	0.94393	0.95513	0.77279	0.86706	0.66824	0.69892
	-3.90122	0.51613	0.91652	0.92695	0.73769	0.8639	0.65613	0.68732
	-3.87927	0.4695	0.88772	0.89733	0.70053	0.86006	0.64381	0.67584
	-3.85731	0.42385	0.85763	0.86632	0.6612	0.85551	0.63128	0.66452
	-3.83535	0.3796	0.82628	0.83399	0.61975	0.85023	0.61856	0.65338
	-3.8134	0.33716	0.79371	0.80036	0.57635	0.84421	0.60567	0.64246
	-3.79144	0.29688	0.7599	0.76544	0.53134	0.83746	0.59267	0.63184
	-3.76949	0.25904	0.72483	0.72922	0.48521	0.82999	0.57962	0.62159
	-3.74753	0.22387	0.68846	0.6917	0.43859	0.82186	0.56662	0.61182
	-3.72558	0.19154	0.65079	0.65291	0.39218	0.8131	0.55377	0.60265
	-3.70362	0.16216	0.61184	0.61289	0.34672	0.80379	0.54118	0.59422
	-3.68167	0.13577	0.57169	0.57177	0.30294	0.79398	0.52897	0.58665
	-3.65971	0.11236	0.53049	0.52971	0.2615	0.78375	0.51725	0.58006
	-3.63776	0.09186	0.48847	0.48698	0.22296	0.77316	0.50614	0.57458
	-3.6158	0.07415	0.44596	0.4439	0.18773	0.76226	0.49573	0.5703
	-3.59384	0.05907	0.40335	0.4009	0.15609	0.7511	0.48611	0.56732
	-3.57189	0.04641	0.36114	0.35843	0.12816	0.73973	0.47736	0.56571
	-3.54993	0.03596	0.31982	0.317	0.10392	0.72819	0.46955	0.56554
	-3.52798	0.02746	0.27994	0.27713	0.08323	0.71651	0.46273	0.56684
	-3.50602	0.02067	0.24202	0.23932	0.06585	0.70472	0.45696	0.56966
	-3.48407	0.01534	0.20653	0.20402	0.05147	0.69287	0.45228	0.57403
	-3.46211	0.01124	0.17386	0.17158	0.03976	0.68098	0.44875	0.57998
	-3.44016	0.00816	0.1443	0.14229	0.03037	0.6691	0.44642	0.58754
	-3.4182	0.00592	0.11802	0.11629	0.02294	0.65728	0.44534	0.59674
	-3.39624	0.00436	0.09509	0.09363	0.01716	0.64557	0.44557	0.60761
	-3.37429	0.00338	0.07544	0.07423	0.01274	0.63405	0.44718	0.62019
	-3.35233	0.00288	0.05893	0.05794	0.00942	0.62279	0.45024	0.6345
	-3.33038	0.00283	0.04532	0.04452	0.00701	0.61185	0.4548	0.65058
	-3.30842	0.00323	0.03434	0.03368	0.00536	0.60132	0.46093	0.66844
	-3.28647	0.00412	0.02567	0.0251	0.00435	0.59127	0.46869	0.6881
	-3.26451	0.00559	0.019	0.01846	0.00394	0.58179	0.47813	0.70957
	-3.24256	0.00777	0.01403	0.01347	0.00413	0.57294	0.48928	0.73283
	-3.2206	0.01086	0.01052	0.00984	0.00499	0.56481	0.50219	0.75787
	-3.19864	0.01512	0.00825	0.00734	0.00665	0.55744	0.51686	0.78464
	-3.17669	0.02087	0.00707	0.0058	0.00933	0.55091	0.53329	0.8131
	-3.15473	0.02853	0.0069	0.00508	0.01333	0.54527	0.5515	0.84318
	-3.13278	0.03859	0.00774	0.00513	0.01905	0.54059	0.57145	0.87479
	-3.11082	0.05164	0.00965	0.00593	0.02698	0.5369	0.59313	0.90786
	-3.08887	0.06834	0.01276	0.00754	0.03772	0.53427	0.61651	0.94228
	-3.06691	0.08946	0.01729	0.01008	0.05198	0.53274	0.64155	0.97795
	-3.04496	0.11581	0.02351	0.01372	0.07054	0.53236	0.6682	1.01477
	-3.023	0.14828	0.03178	0.01871	0.09423	0.53318	0.69643	1.05261
	-3.00104	0.18772	0.0425	0.02536	0.1239	0.53526	0.72619	1.09135
	-2.97909	0.23498	0.0561	0.03403	0.16035	0.53864	0.75741	1.13088
	-2.95713	0.29082	0.07309	0.04515	0.2043	0.54337	0.79003	1.17105
	-2.93518	0.35582	0.09397	0.05923	0.25631	0.5495	0.82398	1.21174
	-2.91322	0.43041	0.11926	0.0768	0.3167	0.55707	0.8592	1.25279
	-2.89127	0.51473	0.14947	0.09847	0.38557	0.56613	0.8956	1.29407
	-2.86931	0.60866	0.18507	0.12487	0.46266	0.57671	0.93309	1.33541
	-2.84736	0.71178	0.22652	0.15665	0.54747	0.58884	0.97158	1.37667
	-2.8254	0.82336	0.27419	0.19444	0.63918	0.60255	1.01096	1.41766
	-2.80345	0.94244	0.32839	0.23883	0.73674	0.61787	1.05111	1.45823
	-2.78149	1.06783	0.38931	0.29034	0.83895	0.63479	1.09192	1.49819
	-2.75953	1.19818	0.45704	0.34935	0.94456	0.65334	1.13326	1.53736
	-2.73758	1.33208	0.53154	0.41609	1.05235	0.67352	1.175	1.57556
	-2.71562	1.46814	0.61263	0.49057	1.16123	0.69532	1.21698	1.61259
	-2.69367	1.605	0.69995	0.57259	1.27032	0.71873	1.25908	1.64828
	-2.67171	1.74144	0.79302	0.6617	1.37901	0.74374	1.30114	1.68243
	-2.64976	1.87641	0.8912	0.75722	1.487	0.77034	1.34301	1.71487
	-2.6278	2.00901	0.99375	0.85826	1.59422	0.79848	1.38455	1.74543
	-2.60585	2.13851	1.09983	0.96379	1.70081	0.82816	1.42562	1.77392
	-2.58389	2.26435	1.20858	1.0727	1.80704	0.85933	1.46605	1.80018
	-2.56193	2.38609	1.31914	1.18386	1.9132	0.89195	1.5057	1.82406
	-2.53998	2.50336	1.43074	1.29625	2.01947	0.92598	1.54442	1.8454
	-2.51802	2.61588	1.54271	1.409	2.12583	0.96137	1.58207	1.86407
	-2.49607	2.72336	1.65451	1.52145	2.23198	0.99807	1.61851	1.87993
	-2.47411	2.8255	1.7658	1.6332	2.33728	1.03603	1.65359	1.89285
	-2.45216	2.92198	1.87635	1.74406	2.44074	1.07517	1.68719	1.90275
	-2.4302	3.01239	1.98608	1.85409	2.54108	1.11543	1.71917	1.9095
	-2.40825	3.09624	2.095	1.96346	2.63677	1.15673	1.7494	1.91303
	-2.38629	3.17297	2.20309	2.07242	2.72619	1.19898	1.77775	1.91326
	-2.36433	3.24194	2.3103	2.18115	2.80773	1.24208	1.8041	1.91011
	-2.34238	3.30239	2.41647	2.2897	2.87997	1.28594	1.82832	1.90353
	-2.32042	3.35356	2.52123	2.39786	2.94179	1.33045	1.85029	1.89347
	-2.29847	3.39458	2.62398	2.50514	2.99247	1.37549	1.86992	1.8799
	-2.27651	3.4246	2.72391	2.61069	3.03174	1.42094	1.88709	1.86279
	-2.25456	3.44275	2.81995	2.71335	3.05981	1.46668	1.90172	1.84216
	-2.2326	3.44817	2.91088	2.81171	3.07724	1.51258	1.91375	1.81802
	-2.21065	3.44008	2.99533	2.90416	3.08489	1.5585	1.9231	1.79042
	-2.18869	3.41777	3.07197	2.98907	3.08373	1.6043	1.92971	1.75942
	-2.16674	3.38067	3.13953	3.0649	3.0747	1.64983	1.93356	1.72511
	-2.14478	3.32836	3.19695	3.13036	3.0585	1.69494	1.9346	1.68758
	-2.12282	3.26064	3.24349	3.1845	3.03548	1.73948	1.93281	1.64695
	-2.10087	3.17754	3.27874	3.22684	3.00552	1.7833	1.92818	1.60336
	-2.07891	3.07936	3.30268	3.25739	2.96802	1.82624	1.92072	1.55698
	-2.05696	2.96667	3.31566	3.27657	2.9219	1.86814	1.91042	1.50797
	-2.035	2.84034	3.31827	3.28522	2.86573	1.90884	1.89733	1.45652
	-2.01305	2.7015	3.31133	3.28438	2.79789	1.94816	1.88147	1.40285
	-1.99109	2.55156	3.29567	3.27516	2.71677	1.98595	1.8629	1.34715
	-1.96914	2.39215	3.27201	3.25853	2.62102	2.02202	1.84166	1.28964
	-1.94718	2.22515	3.24084	3.23519	2.50977	2.05621	1.81782	1.23055
	-1.92522	2.0526	3.20231	3.20538	2.38283	2.08834	1.79147	1.17009
	-1.90327	1.87672	3.15616	3.16883	2.24082	2.11824	1.7627	1.10849
	-1.88131	1.69982	3.10171	3.12473	2.08526	2.14574	1.73161	1.04596
	-1.85936	1.52428	3.03791	3.07177	1.91848	2.17066	1.69833	0.98276
	-1.8374	1.35248	2.96348	3.0083	1.74359	2.19283	1.663	0.91912
	-1.81545	1.18668	2.87704	2.93251	1.5642	2.2121	1.62576	0.8553
	-1.79349	1.02901	2.77732	2.84266	1.38424	2.22827	1.58677	0.7916
	-1.77154	0.88132	2.66337	2.73735	1.20765	2.2412	1.54619	0.72831
	-1.74958	0.74511	2.53477	2.61575	1.03814	2.25071	1.50421	0.66577
	-1.72762	0.62153	2.39176	2.47779	0.87892	2.25666	1.461	0.60434
	-1.70567	0.51124	2.23537	2.32432	0.73257	2.2589	1.41676	0.5444
	-1.68371	0.41448	2.06744	2.1571	0.6009	2.2573	1.37169	0.48636
	-1.66176	0.33107	1.89056	1.97879	0.48493	2.25174	1.326	0.43063
	-1.6398	0.26043	1.70794	1.79281	0.38491	2.24212	1.27991	0.37763
	-1.61785	0.20169	1.52321	1.60307	0.30043	2.22837	1.23365	0.32774
	-1.59589	0.15372	1.34018	1.41374	0.23055	2.21041	1.18745	0.28133
	-1.57394	0.11527	1.16258	1.22894	0.17391	2.1882	1.14154	0.23869
	-1.55198	0.08503	0.99383	1.05249	0.12894	2.16171	1.09618	0.20003
	-1.53003	0.06168	0.8368	0.88763	0.09394	2.13094	1.05161	0.16548
	-1.50807	0.04399	0.69372	0.7369	0.06726	2.0959	1.00808	0.13506
	-1.48611	0.03084	0.56603	0.602	0.04731	2.05662	0.96584	0.1087
	-1.46416	0.02125	0.45441	0.48381	0.0327	2.01317	0.92514	0.08624
	-1.4422	0.0144	0.35883	0.3824	0.0222	1.9656	0.88625	0.06741
	-1.42025	0.00958	0.27866	0.29721	0.01481	1.91398	0.84943	0.05192
	-1.39829	0.00627	0.21277	0.22709	0.0097	1.85839	0.81492	0.03941
	-1.37634	0.00403	0.1597	0.17055	0.00624	1.7989	0.78299	0.02952
	-1.35438	0.00254	0.11782	0.12589	0.00395	1.73561	0.75389	0.02188
	-1.33243	0.00158	0.08543	0.09132	0.00245	1.66859	0.72787	0.01615
	-1.31047	0.000959921	0.06086	0.06509	0.00149	1.59796	0.70518	0.01203
	-1.28851	0.000574371	0.04261	0.04558	0.000894335	1.52386	0.68605	0.0093
	-1.26656	0.000337571	0.02931	0.03136	0.000525991	1.44647	0.67073	0.00775
	-1.2446	0.000194868	0.0198	0.02119	0.000303819	1.36602	0.65945	0.0073
	-1.22265	0.000110486	0.01314	0.01407	0.000172347	1.28282	0.65243	0.00789
	-1.20069	6.15252e-05	0.00857	0.00918	9.60151e-05	1.19728	0.6499	0.00958
	-1.17874	3.36488e-05	0.00549	0.00588	5.25313e-05	1.10989	0.65206	0.01245
	-1.15678	1.80737e-05	0.00345	0.0037	2.82251e-05	1.02128	0.65912	0.01669
	-1.13483	9.53417e-06	0.00213	0.00229	1.48933e-05	0.93215	0.67126	0.02251
	-1.11287	4.93934e-06	0.00129	0.00139	7.71749e-06	0.84335	0.68867	0.0302
	-1.09091	2.51304e-06	0.000771736	0.000826748	3.9273e-06	0.75578	0.71151	0.04004
	-1.06896	1.25566e-06	0.000451762	0.000483997	1.96264e-06	0.67041	0.73992	0.05233
	-1.047	6.16145e-07	0.000259723	0.000278272	9.63193e-07	0.58821	0.77406	0.06736
	-1.02505	2.96912e-07	0.000146644	0.000157125	4.64208e-07	0.51013	0.81405	0.08536
	-1.00309	1.4051e-07	8.13147e-05	8.71301e-05	2.19703e-07	0.43702	0.86	0.10652
	-0.98114	6.53001e-08	4.4281e-05	4.74496e-05	1.02114e-07	0.36959	0.91202	0.1309
	-0.95918	2.98023e-08	2.36813e-05	2.53766e-05	4.66072e-08	0.30837	0.97019	0.15848
	-0.93723	1.33571e-08	1.24374e-05	1.33282e-05	2.08903e-08	0.25372	1.03459	0.18912
	-0.91527	5.87897e-09	6.4149e-06	6.87448e-06	9.19512e-09	0.20574	1.10527	0.22254
	-0.89332	2.54105e-09	3.24923e-06	3.48208e-06	3.97457e-09	0.16436	1.18228	0.25836
	-0.87136	1.07857e-09	1.61622e-06	1.73208e-06	1.68711e-09	0.12931	1.26564	0.29612
	-0.8494	4.49581e-10	7.89494e-07	8.46098e-07	7.03262e-10	0.10014	1.35536	0.33526
	-0.82745	1.84029e-10	3.78724e-07	4.05883e-07	2.87879e-10	0.07632	1.45141	0.37522
	-0.80549	7.39755e-11	1.78411e-07	1.91207e-07	1.15723e-10	0.05722	1.55379	0.41539
	-0.78354	2.92017e-11	8.25364e-08	8.84567e-08	4.56827e-11	0.0422	1.66243	0.45521
	-0.76158	1.13201e-11	3.74965e-08	4.01865e-08	1.77093e-11	0.0306	1.77728	0.49416
	-0.73963	4.30933e-12	1.67286e-08	1.79288e-08	6.74167e-12	0.02182	1.89826	0.5318
	-0.71767	1.61098e-12	7.32906e-09	7.85493e-09	2.52031e-12	0.01529	2.02526	0.56773
	-0.69572	5.9141e-13	3.15325e-09	3.37951e-09	9.25246e-13	0.01054	2.15815	0.60166
	-0.67376	2.13209e-13	1.33226e-09	1.42786e-09	3.33564e-13	0.00713	2.2968	0.63336
	-0.6518	7.54818e-14	5.52763e-10	5.92431e-10	1.18092e-13	0.00474	2.44104	0.66264
	-0.62985	2.6242e-14	2.25221e-10	2.41384e-10	4.1056e-14	0.0031	2.59069	0.68937
	-0.60789	8.95922e-15	9.0115e-11	9.65825e-11	1.40169e-14	0.00199	2.74556	0.71347
	-0.58594	3.00377e-15	3.54083e-11	3.79496e-11	4.69956e-15	0.00126	2.90544	0.73483
	-0.56398	9.89093e-16	1.36625e-11	1.46431e-11	1.54769e-15	0.000778837	3.07012	0.75337
	-0.54203	3.20279e-16	5.17697e-12	5.54855e-12	5.01813e-16	0.000474226	3.23934	0.769
	-0.52007	1.0337e-16	1.92637e-12	2.06464e-12	1.64174e-16	0.000283739	3.41288	0.78161
	-0.49812	3.78907e-17	7.03936e-13	7.54461e-13	6.74899e-17	0.000166978	3.59046	0.79107
	-0.47616	3.03197e-17	2.5266e-13	2.70789e-13	7.45492e-17	9.69854e-05	3.7718	0.79724
	-0.4542	6.98969e-17	8.92308e-14	9.56146e-14	1.97365e-16	5.62735e-05	3.9566	0.79997
	-0.43225	2.14451e-16	3.15065e-14	3.37007e-14	6.16115e-16	3.39319e-05	4.14454	0.7991
	-0.41029	6.69088e-16	1.26745e-14	1.33735e-14	1.9254e-15	2.36383e-05	4.3353	0.79448
	-0.38834	2.05681e-15	1.02806e-14	1.03705e-14	5.91947e-15	2.24283e-05	4.52853	0.78599
	-0.36638	6.21099e-15	2.16411e-14	2.12375e-14	1.78747e-14	3.01201e-05	4.72389	0.77353
	-0.34443	1.84188e-14	6.11479e-14	5.97339e-14	5.30051e-14	4.93548e-05	4.921	0.75705
	-0.32247	5.36393e-14	1.77109e-13	1.72923e-13	1.54354e-13	8.62859e-05	5.11948	0.73653
	-0.30052	1.53401e-13	5.06178e-13	4.94186e-13	4.41405e-13	0.000152035	5.31897	0.71204
	-0.27856	4.30824e-13	1.42139e-12	1.3877e-12	1.23958e-12	0.000265115	5.51905	0.68371
	-0.25661	1.18821e-12	3.91981e-12	3.82692e-12	3.41848e-12	0.000455125	5.71934	0.65175
	-0.23465	3.21823e-12	1.06155e-11	1.03639e-11	9.25787e-12	0.000768076	5.91943	0.61646
	-0.21269	8.55986e-12	2.82315e-11	2.75626e-11	2.46212e-11	0.00127	6.11892	0.57822
	-0.19074	2.23587e-11	7.37309e-11	7.19839e-11	6.43028e-11	0.00208	6.31744	0.53752
	-0.16878	5.73532e-11	1.89098e-10	1.84617e-10	1.64919e-10	0.00332	6.51459	0.49493
	-0.14683	1.44479e-10	4.7626e-10	4.64977e-10	4.1537e-10	0.00523	6.70999	0.45108
	-0.12487	3.57427e-10	1.17795e-09	1.15004e-09	1.02736e-09	0.0081	6.90326	0.40668
	-0.10292	8.68385e-10	2.86107e-09	2.7933e-09	2.49536e-09	0.01232	7.094	0.36247
	-0.08096	2.07196e-09	6.82428e-09	6.66263e-09	5.95211e-09	0.01843	7.28182	0.31919
	-0.05901	4.85513e-09	1.59849e-08	1.56063e-08	1.39423e-08	0.02712	7.46633	0.27752
	-0.03705	1.11731e-08	3.67697e-08	3.58989e-08	3.20722e-08	0.03926	7.64713	0.23812
	-0.01509	2.52529e-08	8.30613e-08	8.10945e-08	7.24523e-08	0.05592	7.82382	0.20151
	0.00686	5.60553e-08	1.84263e-07	1.799e-07	1.60734e-07	0.0784	7.99603	0.16812
	0.02882	1.22208e-07	4.01429e-07	3.91927e-07	3.50187e-07	0.10823	8.16341	0.1382
	0.05077	2.6168e-07	8.58847e-07	8.38522e-07	7.49257e-07	0.14718	8.3256	0.1119
	0.07273	5.50354e-07	1.80451e-06	1.76182e-06	1.57436e-06	0.19722	8.48228	0.08921
	0.09468	1.13692e-06	3.72346e-06	3.6354e-06	3.2488e-06	0.26054	8.63315	0.07
	0.11664	2.30699e-06	7.54535e-06	7.36695e-06	6.58407e-06	0.33946	8.77792	0.05405
	0.13859	4.59845e-06	1.50163e-05	1.46614e-05	1.31046e-05	0.43646	8.91629	0.04105
	0.16055	9.00428e-06	2.93496e-05	2.86563e-05	2.56162e-05	0.55404	9.04801	0.03066
	0.1825	1.73215e-05	5.63385e-05	5.50084e-05	4.9179e-05	0.69474	9.17283	0.02252
	0.20446	3.27376e-05	0.000106213	0.000103708	9.27313e-05	0.86102	9.29051	0.01626
	0.22642	6.07956e-05	0.000196668	0.000192032	0.000171738	1.05525	9.40085	0.01154
	0.24837	0.000110943	0.000357667	0.000349243	0.000312399	1.27959	9.50365	0.00805
	0.27033	0.000198963	0.000638891	0.00062386	0.000558179	1.53593	9.59873	0.00552
	0.29228	0.000350709	0.00112	0.00109	0.00097966	1.82586	9.68594	0.00372
	0.31424	0.000607691	0.00193	0.00189	0.00169	2.15052	9.76511	0.00246
	0.33619	0.00104	0.00327	0.00319	0.00286	2.51058	9.83612	0.0016
	0.35815	0.00173	0.00544	0.00531	0.00476	2.90616	9.89885	0.00102
	0.3801	0.00286	0.00889	0.00868	0.00778	3.33675	9.95323	0.000641299
	0.40206	0.00463	0.01427	0.01394	0.0125	3.80122	9.99918	0.000395278
	0.42402	0.00739	0.02251	0.02199	0.01974	4.29782	10.0367	0.000239313
	0.44597	0.0116	0.03489	0.03408	0.03062	4.82423	10.0658	0.000142311
	0.46793	0.01793	0.05315	0.05193	0.0467	5.37763	10.0864	8.31193e-05
	0.48988	0.02731	0.07959	0.07777	0.07001	5.95489	10.0987	4.76814e-05
	0.51184	0.04097	0.11716	0.1145	0.10321	6.55267	10.1026	2.68639e-05
	0.53379	0.06058	0.16958	0.16575	0.14962	7.1676	10.0983	1.48646e-05
	0.55575	0.08834	0.24138	0.23597	0.21337	7.79646	10.0858	8.07788e-06
	0.5777	0.12709	0.33795	0.33045	0.29938	8.43625	10.0652	4.31115e-06
	0.59966	0.18043	0.46555	0.45532	0.41342	9.08437	10.0365	2.25962e-06
	0.62162	0.2529	0.63115	0.61746	0.56204	9.73863	10	1.16311e-06
	0.64357	0.35011	0.84238	0.82437	0.75252	10.3973	9.95575	5.87955e-07
	0.66553	0.47888	1.10724	1.08395	0.99264	11.059	9.90391	2.9188e-07
	0.68748	0.64734	1.43383	1.40423	1.29056	11.7228	9.84465	1.42298e-07
	0.70944	0.86504	1.83005	1.79307	1.6545	12.3882	9.77817	6.81273e-08
	0.73139	1.14292	2.3032	2.25778	2.09248	13.0549	9.70466	3.20313e-08
	0.75335	1.49321	2.85969	2.80482	2.61202	13.7226	9.62435	1.47895e-08
	0.7753	1.92923	3.50465	3.43945	3.21982	14.3914	9.53744	6.70594e-09
	0.79726	2.46492	4.24174	4.1655	3.92146	15.0613	9.44418	2.986e-09
	0.81922	3.11428	5.07287	4.98512	4.72115	15.7322	9.34482	1.3057e-09
	0.84117	3.89055	5.99811	5.89865	5.62142	16.4038	9.2396	5.60686e-10
	0.86313	4.80529	7.0156	6.90452	6.62292	17.0755	9.1288	2.36438e-10
	0.88508	5.8673	8.12156	7.99925	7.72419	17.7467	9.01266	9.79123e-11
	0.90704	7.08149	9.31029	9.17742	8.92149	18.4159	8.89145	3.98178e-11
	0.92899	8.448	10.5743	10.4317	10.2087	19.0816	8.76542	1.59015e-11
	0.95095	9.96139	11.9044	11.7532	11.5772	19.7418	8.63481	6.23615e-12
	0.9729	11.6103	13.29	13.1314	13.0163	20.3939	8.49988	2.40168e-12
	0.99486	13.3778	14.7193	14.5544	14.513	21.0352	8.36089	9.0831e-13
	1.01681	15.2417	16.1798	16.0097	16.0529	21.6627	8.21811	3.37343e-13
	1.03877	17.1762	17.6589	17.4845	17.6207	22.2735	8.07183	1.23035e-13
	1.06073	19.1537	19.1442	18.9662	19.2011	22.8646	7.92231	4.40661e-14
	1.08268	21.1465	20.6245	20.4436	20.7797	23.4335	7.76984	1.5499e-14
	1.10464	23.1293	22.0905	21.9068	22.344	23.9782	7.6147	5.35348e-15
	1.12659	25.0811	23.535	23.3487	23.8841	24.4977	7.45715	1.81605e-15
	1.14855	26.9869	24.9536	24.7645	25.3935	24.9916	7.29746	6.05155e-16
	1.1705	28.8386	26.3448	26.1528	26.8694	25.4605	7.13588	1.98208e-16
	1.19246	30.635	27.7098	27.5145	28.3125	25.9061	6.97266	6.39357e-17
	1.21441	32.3817	29.052	28.8532	29.7267	26.3304	6.80805	2.04391e-17
	1.23637	34.0889	30.3763	30.1737	31.1177	26.7361	6.64228	6.60494e-18
	1.25833	35.7701	31.6879	31.4815	32.4926	27.1259	6.4756	2.28483e-18
	1.28028	37.4394	32.9916	32.7815	33.8579	27.5019	6.30823	9.60261e-19
	1.30224	39.1088	34.2903	34.0767	35.2183	27.8656	6.14039	5.61598e-19
	1.32419	40.7863	35.5844	35.3675	36.5756	28.2171	5.97229	4.43989e-19
	1.34615	42.4739	36.8706	36.651	37.9279	28.5555	5.80415	4.10241e-19
	1.3681	44.1668	38.1424	37.9207	39.269	28.878	5.63617	4.01174e-19
	1.39006	45.8531	39.3896	39.1663	40.5885	29.1808	5.46854	3.99354e-19
	1.41201	47.515	40.5994	40.3752	41.8728	29.4591	5.30147	3.99738e-19
	1.43397	49.1301	41.7572	41.5326	43.1059	29.7071	5.13515	4.00895e-19
	1.45593	50.6741	42.8482	42.6238	44.2715	29.9196	4.96978	4.02423e-19
	1.47788	52.1239	43.8592	43.6355	45.3544	30.0917	4.80553	4.04209e-19
	1.49984	53.4599	44.7801	44.5573	46.3428	30.2201	4.64258	4.06223e-19
	1.52179	54.6687	45.605	45.3833	47.2295	30.3034	4.48108	4.08454e-19
	1.54375	55.7452	46.3337	46.1132	48.0132	30.3424	4.32118	4.10898e-19
	1.5657	56.6931	46.9712	46.7521	48.6988	30.3405	4.16302	4.13553e-19
	1.58766	57.5242	47.5281	47.3103	49.297	30.303	4.00673	4.16418e-19
	1.60961	58.2578	48.0188	47.8023	49.8229	30.237	3.85244	4.19492e-19
	1.63157	58.9169	48.4599	48.2446	50.2944	30.1506	3.70026	4.22775e-19
	1.65353	59.5263	48.8682	48.654	50.7294	30.0513	3.55032	4.26267e-19
	1.67548	60.1076	49.2577	49.0447	51.1437	29.9458	3.40272	4.29967e-19
	1.69744	60.677	49.6379	49.4262	51.5479	29.8385	3.25756	4.33876e-19
	1.71939	61.2417	50.0119	49.8015	51.9459	29.7306	3.11493	4.37993e-19
	1.74135	61.7985	50.3751	50.1661	52.3334	29.6202	2.97494	4.42317e-19
	1.7633	62.333	50.715	50.5078	52.698	29.5017	2.83766	4.46849e-19
	1.78526	62.821	51.0124	50.8071	53.0195	29.3664	2.70318	4.51587e-19
	1.80721	63.2306	51.2429	51.04	53.2725	29.2036	2.57157	4.56526e-19
	1.82917	63.5259	51.3799	51.1797	53.4289	29.0013	2.44293	4.61663e-19
	1.85112	63.6715	51.3976	51.2004	53.4612	28.7482	2.31731	4.66986e-19
	1.87308	63.6371	51.2744	51.0807	53.3466	28.4349	2.19479	4.7248e-19
	1.89504	63.402	50.9962	50.8064	53.0698	28.0555	2.07543	4.78124e-19
	1.91699	62.9583	50.559	50.3733	52.626	27.6085	1.95928	4.83882e-19
	1.93895	62.3134	49.9697	49.7885	52.0222	27.0976	1.84639	4.89709e-19
	1.9609	61.4896	49.2468	49.0702	51.2775	26.5316	1.73679	4.95536e-19
	1.98286	60.5224	48.4185	48.2467	50.4212	25.9238	1.63053	5.01276e-19
	2.00481	59.4575	47.52	47.3529	49.4901	25.2904	1.52762	5.06807e-19
	2.02677	58.3445	46.5896	46.4272	48.5245	24.6493	1.42808	5.11977e-19
	2.04872	57.2322	45.6641	45.5063	47.5629	24.0174	1.33194	5.16591e-19
	2.07068	56.1614	44.7743	44.6209	46.6379	23.4088	1.23918	5.20412e-19
	2.09264	55.1595	43.9404	43.7912	45.7709	22.8327	1.14983	5.23161e-19
	2.11459	54.2365	43.1691	43.0239	44.9691	22.2923	1.06386	5.24515e-19
	2.13655	53.3826	42.4519	42.3105	44.2239	21.7833	0.98129	5.24121e-19
	2.1585	52.5679	41.7646	41.627	43.5104	21.2946	0.90209	5.21603e-19
	2.18046	51.7448	41.0701	40.9361	42.7897	20.8091	0.82626	5.16586e-19
	2.20241	50.8527	40.3209	40.1909	42.0125	20.3049	0.7538	5.08718e-19
	2.22437	49.8244	39.465	39.3391	41.1243	19.758	0.68471	4.97698e-19
	2.24632	48.5931	38.4506	38.3293	40.0711	19.1446	0.61899	4.83307e-19
	2.26828	47.1001	37.2326	37.1164	38.8056	18.444	0.55667	4.65439e-19
	2.29024	45.3017	35.7775	35.667	37.2928	17.6411	0.49777	4.4412e-19
	2.31219	43.1744	34.0678	33.9635	35.5141	16.7277	0.44232	4.19533e-19
	2.33415	40.7183	32.104	32.0066	33.47	15.7045	0.39036	3.92016e-19
	2.3561	37.9578	29.9057	29.8157	31.1809	14.5807	0.34194	3.62058e-19
	2.37806	34.9399	27.51	27.4277	28.6853	13.3736	0.2971	3.30273e-19
	2.40001	31.7304	24.9684	24.8942	26.037	12.1071	0.25587	2.97372e-19
	2.42197	28.4081	22.3425	22.2765	23.3003	10.8098	0.21827	2.64115e-19
	2.44392	25.0583	19.6989	19.641	20.5446	9.51245	0.1843	2.31267e-19
	2.46588	21.7658	17.1038	17.0537	17.839	8.24553	0.15393	1.99546e-19
	2.48783	18.6088	14.618	14.5754	15.247	7.03703	0.12709	1.69587e-19
	2.50979	15.6541	12.2932	12.2575	12.8227	5.91059	0.10364	1.41902e-19
	2.53175	12.9529	10.1692	10.1398	10.6076	4.88421	0.08344	1.16864e-19
	2.5537	10.5395	8.27268	8.24878	8.62957	3.96968	0.06629	9.46967e-20
	2.57566	8.43141	6.61668	6.59761	6.90231	3.17256	0.05192	7.5481e-20
	2.59761	6.63016	5.20225	5.18728	5.42694	2.4927	0.04009	5.9168e-20
	2.61957	5.1242	4.02004	4.00849	4.19376	1.92514	0.03049	4.56031e-20
	2.64152	3.89181	3.05283	3.04407	3.1848	1.46124	0.02284	3.45529e-20
	2.66348	2.90438	2.27802	2.27149	2.37654	1.08992	0.01684	2.57331e-20
	2.68543	2.12957	1.67016	1.66538	1.74241	0.7988	0.01222	1.88347e-20
	2.70739	1.53403	1.203	1.19956	1.25506	0.57519	0.00873	1.35467e-20
	2.72935	1.08556	0.85125	0.84881	0.88809	0.4069	0.00613	9.57372e-21
	2.7513	0.75461	0.5917	0.59001	0.61731	0.28277	0.00423	6.64751e-21
	2.77326	0.51526	0.404	0.40285	0.42149	0.19303	0.00287	4.53459e-21
	2.79521	0.34557	0.27094	0.27017	0.28268	0.12944	0.00192	3.03873e-21
	2.81717	0.22764	0.17848	0.17797	0.1862	0.08525	0.00126	2.00032e-21
	2.83912	0.14729	0.11547	0.11514	0.12047	0.05515	0.000811053	1.29341e-21
	2.86108	0.09359	0.07337	0.07316	0.07655	0.03504	0.000513813	8.21469e-22
	2.88303	0.05841	0.04579	0.04566	0.04777	0.02187	0.000319831	5.12444e-22
	2.90499	0.0358	0.02807	0.02799	0.02928	0.0134	0.000195596	3.13972e-22
	2.92695	0.02155	0.01689	0.01685	0.01763	0.00807	0.000117516	1.88935e-22
	2.9489	0.01274	0.00999	0.00996	0.01042	0.00477	6.93585e-05	1.11662e-22
	2.97086	0.0074	0.0058	0.00578	0.00605	0.00277	4.02117e-05	6.48126e-23
	2.99281	0.00422	0.00331	0.0033	0.00345	0.00158	2.28999e-05	3.69461e-23
	3.01477	0.00236	0.00185	0.00185	0.00193	0.000883649	1.28093e-05	2.06837e-23
	3.03672	0.0013	0.00102	0.00101	0.00106	0.000485885	7.03748e-06	1.13719e-23
	3.05868	0.000701196	0.000549651	0.000548086	0.000573468	0.000262374	3.79748e-06	6.14014e-24
	3.08063	0.000371852	0.000291484	0.000290654	0.000304115	0.000139136	2.01257e-06	3.25582e-24
	3.10259	0.000193654	0.0001518	0.000151367	0.000158378	7.24582e-05	1.04755e-06	1.69542e-24
	3.12454	9.90401e-05	7.76341e-05	7.74131e-05	8.09983e-05	3.70564e-05	5.35497e-07	8.67018e-25
	3.1465	4.97416e-05	3.89906e-05	3.88796e-05	4.06802e-05	1.86108e-05	2.68841e-07	4.35419e-25
	3.16846	2.45331e-05	1.92305e-05	1.91758e-05	2.00639e-05	9.17891e-06	1.32551e-07	2.14741e-25
	3.19041	1.18825e-05	9.3142e-06	9.28769e-06	9.71783e-06	4.44571e-06	6.41819e-08	1.04004e-25
	3.21237	5.65178e-06	4.43019e-06	4.41758e-06	4.62217e-06	2.11453e-06	3.05199e-08	4.94662e-26
	3.23432	2.63988e-06	2.06928e-06	2.06339e-06	2.15896e-06	9.87664e-07	1.42525e-08	2.31042e-26
	3.25628	1.21089e-06	9.49158e-07	9.46456e-07	9.9029e-07	4.53028e-07	6.53632e-09	1.05974e-26
	3.27823	5.45434e-07	4.27541e-07	4.26324e-07	4.46069e-07	2.04062e-07	2.94379e-09	4.77338e-27
	3.30019	2.41269e-07	1.8912e-07	1.88581e-07	1.97315e-07	9.0265e-08	1.302e-09	2.11143e-27
	3.32214	1.04805e-07	8.21514e-08	8.19176e-08	8.57115e-08	3.921e-08	5.65511e-10	9.17163e-28
	3.3441	4.47074e-08	3.50439e-08	3.49442e-08	3.65626e-08	1.6726e-08	2.41212e-10	3.91235e-28
	3.36606	1.87282e-08	1.46801e-08	1.46383e-08	1.53163e-08	7.00662e-09	1.01037e-10	1.63889e-28
	3.38801	7.70427e-09	6.039e-09	6.02181e-09	6.30071e-09	2.88232e-09	4.1561e-11	6.74185e-29
	3.40997	3.11233e-09	2.4396e-09	2.43266e-09	2.54532e-09	1.16438e-09	1.67886e-11	2.72351e-29
	3.43192	1.23469e-09	9.67812e-10	9.65058e-10	1.00975e-09	4.61921e-10	6.65987e-12	1.08043e-29
	3.45388	4.81004e-10	3.77035e-10	3.75962e-10	3.93374e-10	1.79952e-10	2.5944e-12	4.20906e-30

## Sheet: Figure 2c
Figure 2c
	Ionomer content (mg cm-2)	RD-T (ohm)	RD-T (ohm)
		Pd/C	Pdδ+/NC
	0.56	3.1	2.9
	2.1	2.75	1.2
	4.5	1.88	1.09

## Sheet: Figure 2d-2e
Figure 2d-2e
	Ionomer content (mg cm-2)	FE(%)	RK (Ohm)
	0.56	53.1	4.16
	2.1	71.9	2.5
	4.5	62.4	3.25

## Sheet: Figure 3a
Figure 3a
	Wavenumbers (cm-1)	absorbance	Wavenumbers (cm-1)	absorbance	Wavenumbers (cm-1)	absorbance	Wavenumbers (cm-1)	absorbance	Wavenumbers (cm-1)	absorbance	Wavenumbers (cm-1)	absorbance	Wavenumbers (cm-1)	absorbance	Wavenumbers (cm-1)	absorbance	Wavenumbers (cm-1)	absorbance	Wavenumbers (cm-1)	absorbance	Wavenumbers (cm-1)	absorbance	Wavenumbers (cm-1)	absorbance
		-0.4 V		-0.5 V		-0.6 V		-0.7 V		-0.8 V		-0.9 V		-1.0 V		-1.1 V		-1.2 V		-1.3 V		-1.4 V		-1.5 V
	399.199	0	399.199	0	399.199	0	399.199	0	399.199	0	399.199	0	399.199	0	399.199	0	399.199	0	399.199	0	399.199	0	399.199	0
	400.163	0	400.163	0	400.163	0	400.163	0	400.163	0	400.163	0	400.163	0	400.163	0	400.163	0	400.163	0	400.163	0	400.163	0
	401.128	0	401.128	0	401.128	0	401.128	0	401.128	0	401.128	0	401.128	0	401.128	0	401.128	0	401.128	0	401.128	0	401.128	0
	402.092	0	402.092	0	402.092	0	402.092	0	402.092	0	402.092	0	402.092	0	402.092	0	402.092	0	402.092	0	402.092	0	402.092	0
	403.056	0	403.056	0	403.056	0	403.056	0	403.056	0	403.056	0	403.056	0	403.056	0	403.056	0	403.056	0	403.056	0	403.056	0
	404.02	0	404.02	0	404.02	0	404.02	0	404.02	0	404.02	0	404.02	0	404.02	0	404.02	0	404.02	0	404.02	0	404.02	0
	404.985	0	404.985	0	404.985	0	404.985	0	404.985	0	404.985	0	404.985	0	404.985	0	404.985	0	404.985	0	404.985	0	404.985	0
	405.949	0	405.949	0	405.949	0	405.949	0	405.949	0	405.949	0	405.949	0	405.949	0	405.949	0	405.949	0	405.949	0	405.949	0
	406.913	0	406.913	0	406.913	0	406.913	0	406.913	0	406.913	0	406.913	0	406.913	0	406.913	0	406.913	0	406.913	0	406.913	0
	407.877	0	407.877	0	407.877	0	407.877	0	407.877	0	407.877	0	407.877	0	407.877	0	407.877	0	407.877	0	407.877	0	407.877	0
	408.842	0	408.842	0	408.842	0	408.842	0	408.842	0	408.842	0	408.842	0	408.842	0	408.842	0	408.842	0	408.842	0	408.842	0
	409.806	0	409.806	0	409.806	0	409.806	0	409.806	0	409.806	0	409.806	0	409.806	0	409.806	0	409.806	0	409.806	0	409.806	0
	410.77	0	410.77	0	410.77	0	410.77	0	410.77	0	410.77	0	410.77	0	410.77	0	410.77	0	410.77	0	410.77	0	410.77	0
	411.734	0	411.734	0	411.734	0	411.734	0	411.734	0	411.734	0	411.734	0	411.734	0	411.734	0	411.734	0	411.734	0	411.734	0
	412.699	0	412.699	0	412.699	0	412.699	0	412.699	0	412.699	0	412.699	0	412.699	0	412.699	0	412.699	0	412.699	0	412.699	0
	413.663	0	413.663	0	413.663	0	413.663	0	413.663	0	413.663	0	413.663	0	413.663	0	413.663	0	413.663	0	413.663	0	413.663	0
	414.627	0	414.627	0	414.627	0	414.627	0	414.627	0	414.627	0	414.627	0	414.627	0	414.627	0	414.627	0	414.627	0	414.627	0
	415.591	0	415.591	0	415.591	0	415.591	0	415.591	0	415.591	0	415.591	0	415.591	0	415.591	0	415.591	0	415.591	0	415.591	0
	416.556	0	416.556	0	416.556	0	416.556	0	416.556	0	416.556	0	416.556	0	416.556	0	416.556	0	416.556	0	416.556	0	416.556	0
	417.52	0	417.52	0	417.52	0	417.52	0	417.52	0	417.52	0	417.52	0	417.52	0	417.52	0	417.52	0	417.52	0	417.52	0
	418.484	0	418.484	0	418.484	0	418.484	0	418.484	0	418.484	0	418.484	0	418.484	0	418.484	0	418.484	0	418.484	0	418.484	0
	419.448	0	419.448	0	419.448	0	419.448	0	419.448	0	419.448	0	419.448	0	419.448	0	419.448	0	419.448	0	419.448	0	419.448	0
	420.413	0	420.413	0	420.413	0	420.413	0	420.413	0	420.413	0	420.413	0	420.413	0	420.413	0	420.413	0	420.413	0	420.413	0
	421.377	0	421.377	0	421.377	0	421.377	0	421.377	0	421.377	0	421.377	0	421.377	0	421.377	0	421.377	0	421.377	0	421.377	0
	422.341	0	422.341	0	422.341	0	422.341	0	422.341	0	422.341	0	422.341	0	422.341	0	422.341	0	422.341	0	422.341	0	422.341	0
	423.305	0	423.305	0	423.305	0	423.305	0	423.305	0	423.305	0	423.305	0	423.305	0	423.305	0	423.305	0	423.305	0	423.305	0
	424.27	0	424.27	0	424.27	0	424.27	0	424.27	0	424.27	0	424.27	0	424.27	0	424.27	0	424.27	0	424.27	0	424.27	0
	425.234	0	425.234	0	425.234	0	425.234	0	425.234	0	425.234	0	425.234	0	425.234	0	425.234	0	425.234	0	425.234	0	425.234	0
	426.198	0	426.198	0	426.198	0	426.198	0	426.198	0	426.198	0	426.198	0	426.198	0	426.198	0	426.198	0	426.198	0	426.198	0
	427.162	0	427.162	0	427.162	0	427.162	0	427.162	0	427.162	0	427.162	0	427.162	0	427.162	0	427.162	0	427.162	0	427.162	0
	428.127	0	428.127	0	428.127	0	428.127	0	428.127	0	428.127	0	428.127	0	428.127	0	428.127	0	428.127	0	428.127	0	428.127	0
	429.091	0	429.091	0	429.091	0	429.091	0	429.091	0	429.091	0	429.091	0	429.091	0	429.091	0	429.091	0	429.091	0	429.091	0
	430.055	0	430.055	0	430.055	0	430.055	0	430.055	0	430.055	0	430.055	0	430.055	0	430.055	0	430.055	0	430.055	0	430.055	0
	431.019	0	431.019	0	431.019	0	431.019	0	431.019	0	431.019	0	431.019	0	431.019	0	431.019	0	431.019	0	431.019	0	431.019	0
	431.984	0	431.984	0	431.984	0	431.984	0	431.984	0	431.984	0	431.984	0	431.984	0	431.984	0	431.984	0	431.984	0	431.984	0
	432.948	0	432.948	0	432.948	0	432.948	0	432.948	0	432.948	0	432.948	0	432.948	0	432.948	0	432.948	0	432.948	0	432.948	0
	433.912	0	433.912	0	433.912	0	433.912	0	433.912	0	433.912	0	433.912	0	433.912	0	433.912	0	433.912	0	433.912	0	433.912	0
	434.876	0	434.876	0	434.876	0	434.876	0	434.876	0	434.876	0	434.876	0	434.876	0	434.876	0	434.876	0	434.876	0	434.876	0
	435.841	0	435.841	0	435.841	0	435.841	0	435.841	0	435.841	0	435.841	0	435.841	0	435.841	0	435.841	0	435.841	0	435.841	0
	436.805	0	436.805	0	436.805	0	436.805	0	436.805	0	436.805	0	436.805	0	436.805	0	436.805	0	436.805	0	436.805	0	436.805	0
	437.769	0	437.769	0	437.769	0	437.769	0	437.769	0	437.769	0	437.769	0	437.769	0	437.769	0	437.769	0	437.769	0	437.769	0
	438.733	0	438.733	0	438.733	0	438.733	0	438.733	0	438.733	0	438.733	0	438.733	0	438.733	0	438.733	0	438.733	0	438.733	0
	439.698	0	439.698	0	439.698	0	439.698	0	439.698	0	439.698	0	439.698	0	439.698	0	439.698	0	439.698	0	439.698	0	439.698	0
	440.662	0	440.662	0	440.662	0	440.662	0	440.662	0	440.662	0	440.662	0	440.662	0	440.662	0	440.662	0	440.662	0	440.662	0
	441.626	0	441.626	0	441.626	0	441.626	0	441.626	0	441.626	0	441.626	0	441.626	0	441.626	0	441.626	0	441.626	0	441.626	0
	442.59	0	442.59	0	442.59	0	442.59	0	442.59	0	442.59	0	442.59	0	442.59	0	442.59	0	442.59	0	442.59	0	442.59	0
	443.555	0	443.555	0	443.555	0	443.555	0	443.555	0	443.555	0	443.555	0	443.555	0	443.555	0	443.555	0	443.555	0	443.555	0
	444.519	0	444.519	0	444.519	0	444.519	0	444.519	0	444.519	0	444.519	0	444.519	0	444.519	0	444.519	0	444.519	0	444.519	0
	445.483	0	445.483	0	445.483	0	445.483	0	445.483	0	445.483	0	445.483	0	445.483	0	445.483	0	445.483	0	445.483	0	445.483	0
	446.447	0	446.447	0	446.447	0	446.447	0	446.447	0	446.447	0	446.447	0	446.447	0	446.447	0	446.447	0	446.447	0	446.447	0
	447.412	0	447.412	0	447.412	0	447.412	0	447.412	0	447.412	0	447.412	0	447.412	0	447.412	0	447.412	0	447.412	0	447.412	0
	448.376	0	448.376	0	448.376	0	448.376	0	448.376	0	448.376	0	448.376	0	448.376	0	448.376	0	448.376	0	448.376	0	448.376	0
	449.34	0	449.34	0	449.34	0	449.34	0	449.34	0	449.34	0	449.34	0	449.34	0	449.34	0	449.34	0	449.34	0	449.34	0
	450.304	0	450.304	0	450.304	0	450.304	0	450.304	0	450.304	0	450.304	0	450.304	0	450.304	0	450.304	0	450.304	0	450.304	0
	451.269	0	451.269	0	451.269	0	451.269	0	451.269	0	451.269	0	451.269	0	451.269	0	451.269	0	451.269	0	451.269	0	451.269	0
	452.233	0	452.233	0	452.233	0	452.233	0	452.233	0	452.233	0	452.233	0	452.233	0	452.233	0	452.233	0	452.233	0	452.233	0
	453.197	0	453.197	0	453.197	0	453.197	0	453.197	0	453.197	0	453.197	0	453.197	0	453.197	0	453.197	0	453.197	0	453.197	0
	454.161	0	454.161	0	454.161	0	454.161	0	454.161	0	454.161	0	454.161	0	454.161	0	454.161	0	454.161	0	454.161	0	454.161	0
	455.126	0	455.126	0	455.126	0	455.126	0	455.126	0	455.126	0	455.126	0	455.126	0	455.126	0	455.126	0	455.126	0	455.126	0
	456.09	0	456.09	0	456.09	0	456.09	0	456.09	0	456.09	0	456.09	0	456.09	0	456.09	0	456.09	0	456.09	0	456.09	0
	457.054	0	457.054	0	457.054	0	457.054	0	457.054	0	457.054	0	457.054	0	457.054	0	457.054	0	457.054	0	457.054	0	457.054	0
	458.018	0	458.018	0	458.018	0	458.018	0	458.018	0	458.018	0	458.018	0	458.018	0	458.018	0	458.018	0	458.018	0	458.018	0
	458.983	0	458.983	0	458.983	0	458.983	0	458.983	0	458.983	0	458.983	0	458.983	0	458.983	0	458.983	0	458.983	0	458.983	0
	459.947	0	459.947	0	459.947	0	459.947	0	459.947	0	459.947	0	459.947	0	459.947	0	459.947	0	459.947	0	459.947	0	459.947	0
	460.911	0	460.911	0	460.911	0	460.911	0	460.911	0	460.911	0	460.911	0	460.911	0	460.911	0	460.911	0	460.911	0	460.911	0
	461.875	0	461.875	0	461.875	0	461.875	0	461.875	0	461.875	0	461.875	0	461.875	0	461.875	0	461.875	0	461.875	0	461.875	0
	462.84	0	462.84	0	462.84	0	462.84	0	462.84	0	462.84	0	462.84	0	462.84	0	462.84	0	462.84	0	462.84	0	462.84	0
	463.804	0	463.804	0	463.804	0	463.804	0	463.804	0	463.804	0	463.804	0	463.804	0	463.804	0	463.804	0	463.804	0	463.804	0
	464.768	0	464.768	0	464.768	0	464.768	0	464.768	0	464.768	0	464.768	0	464.768	0	464.768	0	464.768	0	464.768	0	464.768	0
	465.732	0	465.732	0	465.732	0	465.732	0	465.732	0	465.732	0	465.732	0	465.732	0	465.732	0	465.732	0	465.732	0	465.732	0
	466.697	0	466.697	0	466.697	0	466.697	0	466.697	0	466.697	0	466.697	0	466.697	0	466.697	0	466.697	0	466.697	0	466.697	0
	467.661	0	467.661	0	467.661	0	467.661	0	467.661	0	467.661	0	467.661	0	467.661	0	467.661	0	467.661	0	467.661	0	467.661	0
	468.625	0	468.625	0	468.625	0	468.625	0	468.625	0	468.625	0	468.625	0	468.625	0	468.625	0	468.625	0	468.625	0	468.625	0
	469.589	0	469.589	0	469.589	0	469.589	0	469.589	0	469.589	0	469.589	0	469.589	0	469.589	0	469.589	0	469.589	0	469.589	0
	470.554	0	470.554	0	470.554	0	470.554	0	470.554	0	470.554	0	470.554	0	470.554	0	470.554	0	470.554	0	470.554	0	470.554	0
	471.518	0	471.518	0	471.518	0	471.518	0	471.518	0	471.518	0	471.518	0	471.518	0	471.518	0	471.518	0	471.518	0	471.518	0
	472.482	0	472.482	0	472.482	0	472.482	0	472.482	0	472.482	0	472.482	0	472.482	0	472.482	0	472.482	0	472.482	0	472.482	0
	473.446	0	473.446	0	473.446	0	473.446	0	473.446	0	473.446	0	473.446	0	473.446	0	473.446	0	473.446	0	473.446	0	473.446	0
	474.411	0	474.411	0	474.411	0	474.411	0	474.411	0	474.411	0	474.411	0	474.411	0	474.411	0	474.411	0	474.411	0	474.411	0
	475.375	0	475.375	0	475.375	0	475.375	0	475.375	0	475.375	0	475.375	0	475.375	0	475.375	0	475.375	0	475.375	0	475.375	0
	476.339	0	476.339	0	476.339	0	476.339	0	476.339	0	476.339	0	476.339	0	476.339	0	476.339	0	476.339	0	476.339	0	476.339	0
	477.303	0	477.303	0	477.303	0	477.303	0	477.303	0	477.303	0	477.303	0	477.303	0	477.303	0	477.303	0	477.303	0	477.303	0
	478.268	0	478.268	0	478.268	0	478.268	0	478.268	0	478.268	0	478.268	0	478.268	0	478.268	0	478.268	0	478.268	0	478.268	0
	479.232	0	479.232	0	479.232	0	479.232	0	479.232	0	479.232	0	479.232	0	479.232	0	479.232	0	479.232	0	479.232	0	479.232	0
	480.196	0	480.196	0	480.196	0	480.196	0	480.196	0	480.196	0	480.196	0	480.196	0	480.196	0	480.196	0	480.196	0	480.196	0
	481.16	0	481.16	0	481.16	0	481.16	0	481.16	0	481.16	0	481.16	0	481.16	0	481.16	0	481.16	0	481.16	0	481.16	0
	482.125	0	482.125	0	482.125	0	482.125	0	482.125	0	482.125	0	482.125	0	482.125	0	482.125	0	482.125	0	482.125	0	482.125	0
	483.089	0	483.089	0	483.089	0	483.089	0	483.089	0	483.089	0	483.089	0	483.089	0	483.089	0	483.089	0	483.089	0	483.089	0
	484.053	0	484.053	0	484.053	0	484.053	0	484.053	0	484.053	0	484.053	0	484.053	0	484.053	0	484.053	0	484.053	0	484.053	0
	485.017	0	485.017	0	485.017	0	485.017	0	485.017	0	485.017	0	485.017	0	485.017	0	485.017	0	485.017	0	485.017	0	485.017	0
	485.982	0	485.982	0	485.982	0	485.982	0	485.982	0	485.982	0	485.982	0	485.982	0	485.982	0	485.982	0	485.982	0	485.982	0
	486.946	0	486.946	0	486.946	0	486.946	0	486.946	0	486.946	0	486.946	0	486.946	0	486.946	0	486.946	0	486.946	0	486.946	0
	487.91	0	487.91	0	487.91	0	487.91	0	487.91	0	487.91	0	487.91	0	487.91	0	487.91	0	487.91	0	487.91	0	487.91	0
	488.874	0	488.874	0	488.874	0	488.874	0	488.874	0	488.874	0	488.874	0	488.874	0	488.874	0	488.874	0	488.874	0	488.874	0
	489.839	0	489.839	0	489.839	0	489.839	0	489.839	0	489.839	0	489.839	0	489.839	0	489.839	0	489.839	0	489.839	0	489.839	0
	490.803	0	490.803	0	490.803	0	490.803	0	490.803	0	490.803	0	490.803	0	490.803	0	490.803	0	490.803	0	490.803	0	490.803	0
	491.767	0	491.767	0	491.767	0	491.767	0	491.767	0	491.767	0	491.767	0	491.767	0	491.767	0	491.767	0	491.767	0	491.767	0
	492.731	0	492.731	0	492.731	0	492.731	0	492.731	0	492.731	0	492.731	0	492.731	0	492.731	0	492.731	0	492.731	0	492.731	0
	493.696	0	493.696	0	493.696	0	493.696	0	493.696	0	493.696	0	493.696	0	493.696	0	493.696	0	493.696	0	493.696	0	493.696	0
	494.66	0	494.66	0	494.66	0	494.66	0	494.66	0	494.66	0	494.66	0	494.66	0	494.66	0	494.66	0	494.66	0	494.66	0
	495.624	0	495.624	0	495.624	0	495.624	0	495.624	0	495.624	0	495.624	0	495.624	0	495.624	0	495.624	0	495.624	0	495.624	0
	496.588	0	496.588	0	496.588	0	496.588	0	496.588	0	496.588	0	496.588	0	496.588	0	496.588	0	496.588	0	496.588	0	496.588	0
	497.553	0	497.553	0	497.553	0	497.553	0	497.553	0	497.553	0	497.553	0	497.553	0	497.553	0	497.553	0	497.553	0	497.553	0
	498.517	0	498.517	0	498.517	0	498.517	0	498.517	0	498.517	0	498.517	0	498.517	0	498.517	0	498.517	0	498.517	0	498.517	0
	499.481	0	499.481	0	499.481	0	499.481	0	499.481	0	499.481	0	499.481	0	499.481	0	499.481	0	499.481	0	499.481	0	499.481	0
	500.445	0	500.445	0	500.445	0	500.445	0	500.445	0	500.445	0	500.445	0	500.445	0	500.445	0	500.445	0	500.445	0	500.445	0
	501.41	0	501.41	0	501.41	0	501.41	0	501.41	0	501.41	0	501.41	0	501.41	0	501.41	0	501.41	0	501.41	0	501.41	0
	502.374	0	502.374	0	502.374	0	502.374	0	502.374	0	502.374	0	502.374	0	502.374	0	502.374	0	502.374	0	502.374	0	502.374	0
	503.338	0	503.338	0	503.338	0	503.338	0	503.338	0	503.338	0	503.338	0	503.338	0	503.338	0	503.338	0	503.338	0	503.338	0
	504.302	0	504.302	0	504.302	0	504.302	0	504.302	0	504.302	0	504.302	0	504.302	0	504.302	0	504.302	0	504.302	0	504.302	0
	505.267	0	505.267	0	505.267	0	505.267	0	505.267	0	505.267	0	505.267	0	505.267	0	505.267	0	505.267	0	505.267	0	505.267	0
	506.231	0	506.231	0	506.231	0	506.231	0	506.231	0	506.231	0	506.231	0	506.231	0	506.231	0	506.231	0	506.231	0	506.231	0
	507.195	0	507.195	0	507.195	0	507.195	0	507.195	0	507.195	0	507.195	0	507.195	0	507.195	0	507.195	0	507.195	0	507.195	0
	508.159	0	508.159	0	508.159	0	508.159	0	508.159	0	508.159	0	508.159	0	508.159	0	508.159	0	508.159	0	508.159	0	508.159	0
	509.124	0	509.124	0	509.124	0	509.124	0	509.124	0	509.124	0	509.124	0	509.124	0	509.124	0	509.124	0	509.124	0	509.124	0
	510.088	0	510.088	0	510.088	0	510.088	0	510.088	0	510.088	0	510.088	0	510.088	0	510.088	0	510.088	0	510.088	0	510.088	0
	511.052	0	511.052	0	511.052	0	511.052	0	511.052	0	511.052	0	511.052	0	511.052	0	511.052	0	511.052	0	511.052	0	511.052	0
	512.016	0	512.016	0	512.016	0	512.016	0	512.016	0	512.016	0	512.016	0	512.016	0	512.016	0	512.016	0	512.016	0	512.016	0
	512.981	0	512.981	0	512.981	0	512.981	0	512.981	0	512.981	0	512.981	0	512.981	0	512.981	0	512.981	0	512.981	0	512.981	0
	513.945	0	513.945	0	513.945	0	513.945	0	513.945	0	513.945	0	513.945	0	513.945	0	513.945	0	513.945	0	513.945	0	513.945	0
	514.909	0	514.909	0	514.909	0	514.909	0	514.909	0	514.909	0	514.909	0	514.909	0	514.909	0	514.909	0	514.909	0	514.909	0
	515.873	0	515.873	0	515.873	0	515.873	0	515.873	0	515.873	0	515.873	0	515.873	0	515.873	0	515.873	0	515.873	0	515.873	0
	516.838	0	516.838	0	516.838	0	516.838	0	516.838	0	516.838	0	516.838	0	516.838	0	516.838	0	516.838	0	516.838	0	516.838	0
	517.802	0	517.802	0	517.802	0	517.802	0	517.802	0	517.802	0	517.802	0	517.802	0	517.802	0	517.802	0	517.802	0	517.802	0
	518.766	0	518.766	0	518.766	0	518.766	0	518.766	0	518.766	0	518.766	0	518.766	0	518.766	0	518.766	0	518.766	0	518.766	0
	519.73	0	519.73	0	519.73	0	519.73	0	519.73	0	519.73	0	519.73	0	519.73	0	519.73	0	519.73	0	519.73	0	519.73	0
	520.695	0	520.695	0	520.695	0	520.695	0	520.695	0	520.695	0	520.695	0	520.695	0	520.695	0	520.695	0	520.695	0	520.695	0
	521.659	0	521.659	0	521.659	0	521.659	0	521.659	0	521.659	0	521.659	0	521.659	0	521.659	0	521.659	0	521.659	0	521.659	0
	522.623	0	522.623	0	522.623	0	522.623	0	522.623	0	522.623	0	522.623	0	522.623	0	522.623	0	522.623	0	522.623	0	522.623	0
	523.587	0	523.587	0	523.587	0	523.587	0	523.587	0	523.587	0	523.587	0	523.587	0	523.587	0	523.587	0	523.587	0	523.587	0
	524.552	0	524.552	0	524.552	0	524.552	0	524.552	0	524.552	0	524.552	0	524.552	0	524.552	0	524.552	0	524.552	0	524.552	0
	525.516	0	525.516	0	525.516	0	525.516	0	525.516	0	525.516	0	525.516	0	525.516	0	525.516	0	525.516	0	525.516	0	525.516	0
	526.48	0	526.48	0	526.48	0	526.48	0	526.48	0	526.48	0	526.48	0	526.48	0	526.48	0	526.48	0	526.48	0	526.48	0
	527.444	0	527.444	0	527.444	0	527.444	0	527.444	0	527.444	0	527.444	0	527.444	0	527.444	0	527.444	0	527.444	0	527.444	0
	528.409	0	528.409	0	528.409	0	528.409	0	528.409	0	528.409	0	528.409	0	528.409	0	528.409	0	528.409	0	528.409	0	528.409	0
	529.373	0	529.373	0	529.373	0	529.373	0	529.373	0	529.373	0	529.373	0	529.373	0	529.373	0	529.373	0	529.373	0	529.373	0
	530.337	0	530.337	0	530.337	0	530.337	0	530.337	0	530.337	0	530.337	0	530.337	0	530.337	0	530.337	0	530.337	0	530.337	0
	531.301	0	531.301	0	531.301	0	531.301	0	531.301	0	531.301	0	531.301	0	531.301	0	531.301	0	531.301	0	531.301	0	531.301	0
	532.266	0	532.266	0	532.266	0	532.266	0	532.266	0	532.266	0	532.266	0	532.266	0	532.266	0	532.266	0	532.266	0	532.266	0
	533.23	0	533.23	0	533.23	0	533.23	0	533.23	0	533.23	0	533.23	0	533.23	0	533.23	0	533.23	0	533.23	0	533.23	0
	534.194	0	534.194	0	534.194	0	534.194	0	534.194	0	534.194	0	534.194	0	534.194	0	534.194	0	534.194	0	534.194	0	534.194	0
	535.158	0	535.158	0	535.158	0	535.158	0	535.158	0	535.158	0	535.158	0	535.158	0	535.158	0	535.158	0	535.158	0	535.158	0
	536.123	0	536.123	0	536.123	0	536.123	0	536.123	0	536.123	0	536.123	0	536.123	0	536.123	0	536.123	0	536.123	0	536.123	0
	537.087	0	537.087	0	537.087	0	537.087	0	537.087	0	537.087	0	537.087	0	537.087	0	537.087	0	537.087	0	537.087	0	537.087	0
	538.051	0	538.051	0	538.051	0	538.051	0	538.051	0	538.051	0	538.051	0	538.051	0	538.051	0	538.051	0	538.051	0	538.051	0
	539.015	0	539.015	0	539.015	0	539.015	0	539.015	0	539.015	0	539.015	0	539.015	0	539.015	0	539.015	0	539.015	0	539.015	0
	539.98	0	539.98	0	539.98	0	539.98	0	539.98	0	539.98	0	539.98	0	539.98	0	539.98	0	539.98	0	539.98	0	539.98	0
	540.944	0	540.944	0	540.944	0	540.944	0	540.944	0	540.944	0	540.944	0	540.944	0	540.944	0	540.944	0	540.944	0	540.944	0
	541.908	0	541.908	0	541.908	0	541.908	0	541.908	0	541.908	0	541.908	0	541.908	0	541.908	0	541.908	0	541.908	0	541.908	0
	542.872	0	542.872	0	542.872	0	542.872	0	542.872	0	542.872	0	542.872	0	542.872	0	542.872	0	542.872	0	542.872	0	542.872	0
	543.837	0	543.837	0	543.837	0	543.837	0	543.837	0	543.837	0	543.837	0	543.837	0	543.837	0	543.837	0	543.837	0	543.837	0
	544.801	0	544.801	0	544.801	0	544.801	0	544.801	0	544.801	0	544.801	0	544.801	0	544.801	0	544.801	0	544.801	0	544.801	0
	545.765	0	545.765	0	545.765	0	545.765	0	545.765	0	545.765	0	545.765	0	545.765	0	545.765	0	545.765	0	545.765	0	545.765	0
	546.729	0	546.729	0	546.729	0	546.729	0	546.729	0	546.729	0	546.729	0	546.729	0	546.729	0	546.729	0	546.729	0	546.729	0
	547.693	0	547.693	0	547.693	0	547.693	0	547.693	0	547.693	0	547.693	0	547.693	0	547.693	0	547.693	0	547.693	0	547.693	0
	548.658	0	548.658	0	548.658	0	548.658	0	548.658	0	548.658	0	548.658	0	548.658	0	548.658	0	548.658	0	548.658	0	548.658	0
	549.622	0	549.622	0	549.622	0	549.622	0	549.622	0	549.622	0	549.622	0	549.622	0	549.622	0	549.622	0	549.622	0	549.622	0
	550.586	0	550.586	0	550.586	0	550.586	0	550.586	0	550.586	0	550.586	0	550.586	0	550.586	0	550.586	0	550.586	0	550.586	0
	551.551	0	551.551	0	551.551	0	551.551	0	551.551	0	551.551	0	551.551	0	551.551	0	551.551	0	551.551	0	551.551	0	551.551	0
	552.515	0	552.515	0	552.515	0	552.515	0	552.515	0	552.515	0	552.515	0	552.515	0	552.515	0	552.515	0	552.515	0	552.515	0
	553.479	0	553.479	0	553.479	0	553.479	0	553.479	0	553.479	0	553.479	0	553.479	0	553.479	0	553.479	0	553.479	0	553.479	0
	554.443	0	554.443	0	554.443	0	554.443	0	554.443	0	554.443	0	554.443	0	554.443	0	554.443	0	554.443	0	554.443	0	554.443	0
	555.408	0	555.408	0	555.408	0	555.408	0	555.408	0	555.408	0	555.408	0	555.408	0	555.408	0	555.408	0	555.408	0	555.408	0
	556.372	0	556.372	0	556.372	0	556.372	0	556.372	0	556.372	0	556.372	0	556.372	0	556.372	0	556.372	0	556.372	0	556.372	0
	557.336	0	557.336	0	557.336	0	557.336	0	557.336	0	557.336	0	557.336	0	557.336	0	557.336	0	557.336	0	557.336	0	557.336	0
	558.3	0	558.3	0	558.3	0	558.3	0	558.3	0	558.3	0	558.3	0	558.3	0	558.3	0	558.3	0	558.3	0	558.3	0
	559.264	0	559.264	0	559.264	0	559.264	0	559.264	0	559.264	0	559.264	0	559.264	0	559.264	0	559.264	0	559.264	0	559.264	0
	560.229	0	560.229	0	560.229	0	560.229	0	560.229	0	560.229	0	560.229	0	560.229	0	560.229	0	560.229	0	560.229	0	560.229	0
	561.193	0	561.193	0	561.193	0	561.193	0	561.193	0	561.193	0	561.193	0	561.193	0	561.193	0	561.193	0	561.193	0	561.193	0
	562.157	0	562.157	0	562.157	0	562.157	0	562.157	0	562.157	0	562.157	0	562.157	0	562.157	0	562.157	0	562.157	0	562.157	0
	563.121	0	563.121	0	563.121	0	563.121	0	563.121	0	563.121	0	563.121	0	563.121	0	563.121	0	563.121	0	563.121	0	563.121	0
	564.086	0	564.086	0	564.086	0	564.086	0	564.086	0	564.086	0	564.086	0	564.086	0	564.086	0	564.086	0	564.086	0	564.086	0
	565.05	0	565.05	0	565.05	0	565.05	0	565.05	0	565.05	0	565.05	0	565.05	0	565.05	0	565.05	0	565.05	0	565.05	0
	566.014	0	566.014	0	566.014	0	566.014	0	566.014	0	566.014	0	566.014	0	566.014	0	566.014	0	566.014	0	566.014	0	566.014	0
	566.979	0	566.979	0	566.979	0	566.979	0	566.979	0	566.979	0	566.979	0	566.979	0	566.979	0	566.979	0	566.979	0	566.979	0
	567.943	0	567.943	0	567.943	0	567.943	0	567.943	0	567.943	0	567.943	0	567.943	0	567.943	0	567.943	0	567.943	0	567.943	0
	568.907	0	568.907	0	568.907	0	568.907	0	568.907	0	568.907	0	568.907	0	568.907	0	568.907	0	568.907	0	568.907	0	568.907	0
	569.871	0	569.871	0	569.871	0	569.871	0	569.871	0	569.871	0	569.871	0	569.871	0	569.871	0	569.871	0	569.871	0	569.871	0
	570.836	0	570.836	0	570.836	0	570.836	0	570.836	0	570.836	0	570.836	0	570.836	0	570.836	0	570.836	0	570.836	0	570.836	0
	571.8	0	571.8	0	571.8	0	571.8	0	571.8	0	571.8	0	571.8	0	571.8	0	571.8	0	571.8	0	571.8	0	571.8	0
	572.764	0	572.764	0	572.764	0	572.764	0	572.764	0	572.764	0	572.764	0	572.764	0	572.764	0	572.764	0	572.764	0	572.764	0
	573.728	0	573.728	0	573.728	0	573.728	0	573.728	0	573.728	0	573.728	0	573.728	0	573.728	0	573.728	0	573.728	0	573.728	0
	574.692	0	574.692	0	574.692	0	574.692	0	574.692	0	574.692	0	574.692	0	574.692	0	574.692	0	574.692	0	574.692	0	574.692	0
	575.657	0	575.657	0	575.657	0	575.657	0	575.657	0	575.657	0	575.657	0	575.657	0	575.657	0	575.657	0	575.657	0	575.657	0
	576.621	0	576.621	0	576.621	0	576.621	0	576.621	0	576.621	0	576.621	0	576.621	0	576.621	0	576.621	0	576.621	0	576.621	0
	577.585	0	577.585	0	577.585	0	577.585	0	577.585	0	577.585	0	577.585	0	577.585	0	577.585	0	577.585	0	577.585	0	577.585	0
	578.55	0	578.55	0	578.55	0	578.55	0	578.55	0	578.55	0	578.55	0	578.55	0	578.55	0	578.55	0	578.55	0	578.55	0
	579.514	0	579.514	0	579.514	0	579.514	0	579.514	0	579.514	0	579.514	0	579.514	0	579.514	0	579.514	0	579.514	0	579.514	0
	580.478	0	580.478	0	580.478	0	580.478	0	580.478	0	580.478	0	580.478	0	580.478	0	580.478	0	580.478	0	580.478	0	580.478	0
	581.442	0	581.442	0	581.442	0	581.442	0	581.442	0	581.442	0	581.442	0	581.442	0	581.442	0	581.442	0	581.442	0	581.442	0
	582.407	0	582.407	0	582.407	0	582.407	0	582.407	0	582.407	0	582.407	0	582.407	0	582.407	0	582.407	0	582.407	0	582.407	0
	583.371	0	583.371	0	583.371	0	583.371	0	583.371	0	583.371	0	583.371	0	583.371	0	583.371	0	583.371	0	583.371	0	583.371	0
	584.335	0	584.335	0	584.335	0	584.335	0	584.335	0	584.335	0	584.335	0	584.335	0	584.335	0	584.335	0	584.335	0	584.335	0
	585.299	0	585.299	0	585.299	0	585.299	0	585.299	0	585.299	0	585.299	0	585.299	0	585.299	0	585.299	0	585.299	0	585.299	0
	586.264	0	586.264	0	586.264	0	586.264	0	586.264	0	586.264	0	586.264	0	586.264	0	586.264	0	586.264	0	586.264	0	586.264	0
	587.228	0	587.228	0	587.228	0	587.228	0	587.228	0	587.228	0	587.228	0	587.228	0	587.228	0	587.228	0	587.228	0	587.228	0
	588.192	0	588.192	0	588.192	0	588.192	0	588.192	0	588.192	0	588.192	0	588.192	0	588.192	0	588.192	0	588.192	0	588.192	0
	589.156	0	589.156	0	589.156	0	589.156	0	589.156	0	589.156	0	589.156	0	589.156	0	589.156	0	589.156	0	589.156	0	589.156	0
	590.12	0	590.12	0	590.12	0	590.12	0	590.12	0	590.12	0	590.12	0	590.12	0	590.12	0	590.12	0	590.12	0	590.12	0
	591.085	0	591.085	0	591.085	0	591.085	0	591.085	0	591.085	0	591.085	0	591.085	0	591.085	0	591.085	0	591.085	0	591.085	0
	592.049	0	592.049	0	592.049	0	592.049	0	592.049	0	592.049	0	592.049	0	592.049	0	592.049	0	592.049	0	592.049	0	592.049	0
	593.013	0	593.013	0	593.013	0	593.013	0	593.013	0	593.013	0	593.013	0	593.013	0	593.013	0	593.013	0	593.013	0	593.013	0
	593.977	0	593.977	0	593.977	0	593.977	0	593.977	0	593.977	0	593.977	0	593.977	0	593.977	0	593.977	0	593.977	0	593.977	0
	594.942	0	594.942	0	594.942	0	594.942	0	594.942	0	594.942	0	594.942	0	594.942	0	594.942	0	594.942	0	594.942	0	594.942	0
	595.906	0	595.906	0	595.906	0	595.906	0	595.906	0	595.906	0	595.906	0	595.906	0	595.906	0	595.906	0	595.906	0	595.906	0
	596.87	0	596.87	0	596.87	0	596.87	0	596.87	0	596.87	0	596.87	0	596.87	0	596.87	0	596.87	0	596.87	0	596.87	0
	597.835	0	597.835	0	597.835	0	597.835	0	597.835	0	597.835	0	597.835	0	597.835	0	597.835	0	597.835	0	597.835	0	597.835	0
	598.799	0	598.799	0	598.799	0	598.799	0	598.799	0	598.799	0	598.799	0	598.799	0	598.799	0	598.799	0	598.799	0	598.799	0
	599.763	0	599.763	0	599.763	0	599.763	0	599.763	0	599.763	0	599.763	0	599.763	0	599.763	0	599.763	0	599.763	0	599.763	0
	600.727	0	600.727	0	600.727	0	600.727	0	600.727	0	600.727	0	600.727	0	600.727	0	600.727	0	600.727	0	600.727	0	600.727	0
	601.692	0	601.692	0	601.692	0	601.692	0	601.692	0	601.692	0	601.692	0	601.692	0	601.692	0	601.692	0	601.692	0	601.692	0
	602.656	0	602.656	0	602.656	0	602.656	0	602.656	0	602.656	0	602.656	0	602.656	0	602.656	0	602.656	0	602.656	0	602.656	0
	603.62	0	603.62	0	603.62	0	603.62	0	603.62	0	603.62	0	603.62	0	603.62	0	603.62	0	603.62	0	603.62	0	603.62	0
	604.584	0	604.584	0	604.584	0	604.584	0	604.584	0	604.584	0	604.584	0	604.584	0	604.584	0	604.584	0	604.584	0	604.584	0
	605.548	0	605.548	0	605.548	0	605.548	0	605.548	0	605.548	0	605.548	0	605.548	0	605.548	0	605.548	0	605.548	0	605.548	0
	606.513	0	606.513	0	606.513	0	606.513	0	606.513	0	606.513	0	606.513	0	606.513	0	606.513	0	606.513	0	606.513	0	606.513	0
	607.477	0	607.477	0	607.477	0	607.477	0	607.477	0	607.477	0	607.477	0	607.477	0	607.477	0	607.477	0	607.477	0	607.477	0
	608.441	0	608.441	0	608.441	0	608.441	0	608.441	0	608.441	0	608.441	0	608.441	0	608.441	0	608.441	0	608.441	0	608.441	0
	609.405	0	609.405	0	609.405	0	609.405	0	609.405	0	609.405	0	609.405	0	609.405	0	609.405	0	609.405	0	609.405	0	609.405	0
	610.37	0	610.37	0	610.37	0	610.37	0	610.37	0	610.37	0	610.37	0	610.37	0	610.37	0	610.37	0	610.37	0	610.37	0
	611.334	0	611.334	0	611.334	0	611.334	0	611.334	0	611.334	0	611.334	0	611.334	0	611.334	0	611.334	0	611.334	0	611.334	0
	612.298	0	612.298	0	612.298	0	612.298	0	612.298	0	612.298	0	612.298	0	612.298	0	612.298	0	612.298	0	612.298	0	612.298	0
	613.263	0	613.263	0	613.263	0	613.263	0	613.263	0	613.263	0	613.263	0	613.263	0	613.263	0	613.263	0	613.263	0	613.263	0
	614.227	0	614.227	0	614.227	0	614.227	0	614.227	0	614.227	0	614.227	0	614.227	0	614.227	0	614.227	0	614.227	0	614.227	0
	615.191	0	615.191	0	615.191	0	615.191	0	615.191	0	615.191	0	615.191	0	615.191	0	615.191	0	615.191	0	615.191	0	615.191	0
	616.155	0	616.155	0	616.155	0	616.155	0	616.155	0	616.155	0	616.155	0	616.155	0	616.155	0	616.155	0	616.155	0	616.155	0
	617.12	0	617.12	0	617.12	0	617.12	0	617.12	0	617.12	0	617.12	0	617.12	0	617.12	0	617.12	0	617.12	0	617.12	0
	618.084	0	618.084	0	618.084	0	618.084	0	618.084	0	618.084	0	618.084	0	618.084	0	618.084	0	618.084	0	618.084	0	618.084	0
	619.048	0	619.048	0	619.048	0	619.048	0	619.048	0	619.048	0	619.048	0	619.048	0	619.048	0	619.048	0	619.048	0	619.048	0
	620.012	0	620.012	0	620.012	0	620.012	0	620.012	0	620.012	0	620.012	0	620.012	0	620.012	0	620.012	0	620.012	0	620.012	0
	620.976	0	620.976	0	620.976	0	620.976	0	620.976	0	620.976	0	620.976	0	620.976	0	620.976	0	620.976	0	620.976	0	620.976	0
	621.941	0	621.941	0	621.941	0	621.941	0	621.941	0	621.941	0	621.941	0	621.941	0	621.941	0	621.941	0	621.941	0	621.941	0
	622.905	0	622.905	0	622.905	0	622.905	0	622.905	0	622.905	0	622.905	0	622.905	0	622.905	0	622.905	0	622.905	0	622.905	0
	623.869	0	623.869	0	623.869	0	623.869	0	623.869	0	623.869	0	623.869	0	623.869	0	623.869	0	623.869	0	623.869	0	623.869	0
	624.833	0	624.833	0	624.833	0	624.833	0	624.833	0	624.833	0	624.833	0	624.833	0	624.833	0	624.833	0	624.833	0	624.833	0
	625.798	0	625.798	0	625.798	0	625.798	0	625.798	0	625.798	0	625.798	0	625.798	0	625.798	0	625.798	0	625.798	0	625.798	0
	626.762	0	626.762	0	626.762	0	626.762	0	626.762	0	626.762	0	626.762	0	626.762	0	626.762	0	626.762	0	626.762	0	626.762	0
	627.726	0	627.726	0	627.726	0	627.726	0	627.726	0	627.726	0	627.726	0	627.726	0	627.726	0	627.726	0	627.726	0	627.726	0
	628.691	0	628.691	0	628.691	0	628.691	0	628.691	0	628.691	0	628.691	0	628.691	0	628.691	0	628.691	0	628.691	0	628.691	0
	629.655	0	629.655	0	629.655	0	629.655	0	629.655	0	629.655	0	629.655	0	629.655	0	629.655	0	629.655	0	629.655	0	629.655	0
	630.619	0	630.619	0	630.619	0	630.619	0	630.619	0	630.619	0	630.619	0	630.619	0	630.619	0	630.619	0	630.619	0	630.619	0
	631.583	0	631.583	0	631.583	0	631.583	0	631.583	0	631.583	0	631.583	0	631.583	0	631.583	0	631.583	0	631.583	0	631.583	0
	632.548	0	632.548	0	632.548	0	632.548	0	632.548	0	632.548	0	632.548	0	632.548	0	632.548	0	632.548	0	632.548	0	632.548	0
	633.512	0	633.512	0	633.512	0	633.512	0	633.512	0	633.512	0	633.512	0	633.512	0	633.512	0	633.512	0	633.512	0	633.512	0
	634.476	0	634.476	0	634.476	0	634.476	0	634.476	0	634.476	0	634.476	0	634.476	0	634.476	0	634.476	0	634.476	0	634.476	0
	635.44	0	635.44	0	635.44	0	635.44	0	635.44	0	635.44	0	635.44	0	635.44	0	635.44	0	635.44	0	635.44	0	635.44	0
	636.404	0	636.404	0	636.404	0	636.404	0	636.404	0	636.404	0	636.404	0	636.404	0	636.404	0	636.404	0	636.404	0	636.404	0
	637.369	0	637.369	0	637.369	0	637.369	0	637.369	0	637.369	0	637.369	0	637.369	0	637.369	0	637.369	0	637.369	0	637.369	0
	638.333	0	638.333	0	638.333	0	638.333	0	638.333	0	638.333	0	638.333	0	638.333	0	638.333	0	638.333	0	638.333	0	638.333	0
	639.297	0	639.297	0	639.297	0	639.297	0	639.297	0	639.297	0	639.297	0	639.297	0	639.297	0	639.297	0	639.297	0	639.297	0
	640.261	0	640.261	0	640.261	0	640.261	0	640.261	0	640.261	0	640.261	0	640.261	0	640.261	0	640.261	0	640.261	0	640.261	0
	641.226	0	641.226	0	641.226	0	641.226	0	641.226	0	641.226	0	641.226	0	641.226	0	641.226	0	641.226	0	641.226	0	641.226	0
	642.19	0	642.19	0	642.19	0	642.19	0	642.19	0	642.19	0	642.19	0	642.19	0	642.19	0	642.19	0	642.19	0	642.19	0
	643.154	0	643.154	0	643.154	0	643.154	0	643.154	0	643.154	0	643.154	0	643.154	0	643.154	0	643.154	0	643.154	0	643.154	0
	644.119	0	644.119	0	644.119	0	644.119	0	644.119	0	644.119	0	644.119	0	644.119	0	644.119	0	644.119	0	644.119	0	644.119	0
	645.083	0	645.083	0	645.083	0	645.083	0	645.083	0	645.083	0	645.083	0	645.083	0	645.083	0	645.083	0	645.083	0	645.083	0
	646.047	0	646.047	0	646.047	0	646.047	0	646.047	0	646.047	0	646.047	0	646.047	0	646.047	0	646.047	0	646.047	0	646.047	0
	647.011	0	647.011	0	647.011	0	647.011	0	647.011	0	647.011	0	647.011	0	647.011	0	647.011	0	647.011	0	647.011	0	647.011	0
	647.976	0	647.976	0	647.976	0	647.976	0	647.976	0	647.976	0	647.976	0	647.976	0	647.976	0	647.976	0	647.976	0	647.976	0
	648.94	0	648.94	0	648.94	0	648.94	0	648.94	0	648.94	0	648.94	0	648.94	0	648.94	0	648.94	0	648.94	0	648.94	0
	649.904	0	649.904	0	649.904	0	649.904	0	649.904	0	649.904	0	649.904	0	649.904	0	649.904	0	649.904	0	649.904	0	649.904	0
	650.868	0	650.868	0	650.868	0	650.868	0	650.868	0	650.868	0	650.868	0	650.868	0	650.868	0	650.868	0	650.868	0	650.868	0
	651.832	0	651.832	0	651.832	0	651.832	0	651.832	0	651.832	0	651.832	0	651.832	0	651.832	0	651.832	0	651.832	0	651.832	0
	652.797	0	652.797	0	652.797	0	652.797	0	652.797	0	652.797	0	652.797	0	652.797	0	652.797	0	652.797	0	652.797	0	652.797	0
	653.761	0	653.761	0	653.761	0	653.761	0	653.761	0	653.761	0	653.761	0	653.761	0	653.761	0	653.761	0	653.761	0	653.761	0
	654.725	0	654.725	0	654.725	0	654.725	0	654.725	0	654.725	0	654.725	0	654.725	0	654.725	0	654.725	0	654.725	0	654.725	0
	655.689	0	655.689	0	655.689	0	655.689	0	655.689	0	655.689	0	655.689	0	655.689	0	655.689	0	655.689	0	655.689	0	655.689	0
	656.654	0	656.654	0	656.654	0	656.654	0	656.654	0	656.654	0	656.654	0	656.654	0	656.654	0	656.654	0	656.654	0	656.654	0
	657.618	0	657.618	0	657.618	0	657.618	0	657.618	0	657.618	0	657.618	0	657.618	0	657.618	0	657.618	0	657.618	0	657.618	0
	658.582	0	658.582	0	658.582	0	658.582	0	658.582	0	658.582	0	658.582	0	658.582	0	658.582	0	658.582	0	658.582	0	658.582	0
	659.547	0	659.547	0	659.547	0	659.547	0	659.547	0	659.547	0	659.547	0	659.547	0	659.547	0	659.547	0	659.547	0	659.547	0
	660.511	0	660.511	0	660.511	0	660.511	0	660.511	0	660.511	0	660.511	0	660.511	0	660.511	0	660.511	0	660.511	0	660.511	0
	661.475	0	661.475	0	661.475	0	661.475	0	661.475	0	661.475	0	661.475	0	661.475	0	661.475	0	661.475	0	661.475	0	661.475	0
	662.439	0	662.439	0	662.439	0	662.439	0	662.439	0	662.439	0	662.439	0	662.439	0	662.439	0	662.439	0	662.439	0	662.439	0
	663.403	0	663.403	0	663.403	0	663.403	0	663.403	0	663.403	0	663.403	0	663.403	0	663.403	0	663.403	0	663.403	0	663.403	0
	664.368	0	664.368	0	664.368	0	664.368	0	664.368	0	664.368	0	664.368	0	664.368	0	664.368	0	664.368	0	664.368	0	664.368	0
	665.332	0	665.332	0	665.332	0	665.332	0	665.332	0	665.332	0	665.332	0	665.332	0	665.332	0	665.332	0	665.332	0	665.332	0
	666.296	0	666.296	0	666.296	0	666.296	0	666.296	0	666.296	0	666.296	0	666.296	0	666.296	0	666.296	0	666.296	0	666.296	0
	667.26	0	667.26	0	667.26	0	667.26	0	667.26	0	667.26	0	667.26	0	667.26	0	667.26	0	667.26	0	667.26	0	667.26	0
	668.225	0	668.225	0	668.225	0	668.225	0	668.225	0	668.225	0	668.225	0	668.225	0	668.225	0	668.225	0	668.225	0	668.225	0
	669.189	0	669.189	0	669.189	0	669.189	0	669.189	0	669.189	0	669.189	0	669.189	0	669.189	0	669.189	0	669.189	0	669.189	0
	670.153	0	670.153	0	670.153	0	670.153	0	670.153	0	670.153	0	670.153	0	670.153	0	670.153	0	670.153	0	670.153	0	670.153	0
	671.117	0	671.117	0	671.117	0	671.117	0	671.117	0	671.117	0	671.117	0	671.117	0	671.117	0	671.117	0	671.117	0	671.117	0
	672.082	0	672.082	0	672.082	0	672.082	0	672.082	0	672.082	0	672.082	0	672.082	0	672.082	0	672.082	0	672.082	0	672.082	0
	673.046	0	673.046	0	673.046	0	673.046	0	673.046	0	673.046	0	673.046	0	673.046	0	673.046	0	673.046	0	673.046	0	673.046	0
	674.01	0	674.01	0	674.01	0	674.01	0	674.01	0	674.01	0	674.01	0	674.01	0	674.01	0	674.01	0	674.01	0	674.01	0
	674.975	0	674.975	0	674.975	0	674.975	0	674.975	0	674.975	0	674.975	0	674.975	0	674.975	0	674.975	0	674.975	0	674.975	0
	675.939	0	675.939	0	675.939	0	675.939	0	675.939	0	675.939	0	675.939	0	675.939	0	675.939	0	675.939	0	675.939	0	675.939	0
	676.903	0	676.903	0	676.903	0	676.903	0	676.903	0	676.903	0	676.903	0	676.903	0	676.903	0	676.903	0	676.903	0	676.903	0
	677.867	0	677.867	0	677.867	0	677.867	0	677.867	0	677.867	0	677.867	0	677.867	0	677.867	0	677.867	0	677.867	0	677.867	0
	678.831	0	678.831	0	678.831	0	678.831	0	678.831	0	678.831	0	678.831	0	678.831	0	678.831	0	678.831	0	678.831	0	678.831	0
	679.796	0	679.796	0	679.796	0	679.796	0	679.796	0	679.796	0	679.796	0	679.796	0	679.796	0	679.796	0	679.796	0	679.796	0
	680.76	0	680.76	0	680.76	0	680.76	0	680.76	0	680.76	0	680.76	0	680.76	0	680.76	0	680.76	0	680.76	0	680.76	0
	681.724	0	681.724	0	681.724	0	681.724	0	681.724	0	681.724	0	681.724	0	681.724	0	681.724	0	681.724	0	681.724	0	681.724	0
	682.688	0	682.688	0	682.688	0	682.688	0	682.688	0	682.688	0	682.688	0	682.688	0	682.688	0	682.688	0	682.688	0	682.688	0
	683.653	0	683.653	0	683.653	0	683.653	0	683.653	0	683.653	0	683.653	0	683.653	0	683.653	0	683.653	0	683.653	0	683.653	0
	684.617	0	684.617	0	684.617	0	684.617	0	684.617	0	684.617	0	684.617	0	684.617	0	684.617	0	684.617	0	684.617	0	684.617	0
	685.581	0	685.581	0	685.581	0	685.581	0	685.581	0	685.581	0	685.581	0	685.581	0	685.581	0	685.581	0	685.581	0	685.581	0
	686.545	0	686.545	0	686.545	0	686.545	0	686.545	0	686.545	0	686.545	0	686.545	0	686.545	0	686.545	0	686.545	0	686.545	0
	687.51	0	687.51	0	687.51	0	687.51	0	687.51	0	687.51	0	687.51	0	687.51	0	687.51	0	687.51	0	687.51	0	687.51	0
	688.474	0	688.474	0	688.474	0	688.474	0	688.474	0	688.474	0	688.474	0	688.474	0	688.474	0	688.474	0	688.474	0	688.474	0
	689.438	0	689.438	0	689.438	0	689.438	0	689.438	0	689.438	0	689.438	0	689.438	0	689.438	0	689.438	0	689.438	0	689.438	0
	690.403	0	690.403	0	690.403	0	690.403	0	690.403	0	690.403	0	690.403	0	690.403	0	690.403	0	690.403	0	690.403	0	690.403	0
	691.367	0	691.367	0	691.367	0	691.367	0	691.367	0	691.367	0	691.367	0	691.367	0	691.367	0	691.367	0	691.367	0	691.367	0
	692.331	0	692.331	0	692.331	0	692.331	0	692.331	0	692.331	0	692.331	0	692.331	0	692.331	0	692.331	0	692.331	0	692.331	0
	693.295	0	693.295	0	693.295	0	693.295	0	693.295	0	693.295	0	693.295	0	693.295	0	693.295	0	693.295	0	693.295	0	693.295	0
	694.26	0	694.26	0	694.26	0	694.26	0	694.26	0	694.26	0	694.26	0	694.26	0	694.26	0	694.26	0	694.26	0	694.26	0
	695.224	0	695.224	0	695.224	0	695.224	0	695.224	0	695.224	0	695.224	0	695.224	0	695.224	0	695.224	0	695.224	0	695.224	0
	696.188	0	696.188	0	696.188	0	696.188	0	696.188	0	696.188	0	696.188	0	696.188	0	696.188	0	696.188	0	696.188	0	696.188	0
	697.152	0	697.152	0	697.152	0	697.152	0	697.152	0	697.152	0	697.152	0	697.152	0	697.152	0	697.152	0	697.152	0	697.152	0
	698.116	0	698.116	0	698.116	0	698.116	0	698.116	0	698.116	0	698.116	0	698.116	0	698.116	0	698.116	0	698.116	0	698.116	0
	699.081	0	699.081	0	699.081	0	699.081	0	699.081	0	699.081	0	699.081	0	699.081	0	699.081	0	699.081	0	699.081	0	699.081	0
	700.045	0	700.045	0	700.045	0	700.045	0	700.045	0	700.045	0	700.045	0	700.045	0	700.045	0	700.045	0	700.045	0	700.045	0
	701.009	0	701.009	0	701.009	0	701.009	0	701.009	0	701.009	0	701.009	0	701.009	0	701.009	0	701.009	0	701.009	0	701.009	0
	701.973	0	701.973	0	701.973	0	701.973	0	701.973	0	701.973	0	701.973	0	701.973	0	701.973	0	701.973	0	701.973	0	701.973	0
	702.938	0	702.938	0	702.938	0	702.938	0	702.938	0	702.938	0	702.938	0	702.938	0	702.938	0	702.938	0	702.938	0	702.938	0
	703.902	0	703.902	0	703.902	0	703.902	0	703.902	0	703.902	0	703.902	0	703.902	0	703.902	0	703.902	0	703.902	0	703.902	0
	704.866	0	704.866	0	704.866	0	704.866	0	704.866	0	704.866	0	704.866	0	704.866	0	704.866	0	704.866	0	704.866	0	704.866	0
	705.83	0	705.83	0	705.83	0	705.83	0	705.83	0	705.83	0	705.83	0	705.83	0	705.83	0	705.83	0	705.83	0	705.83	0
	706.795	0	706.795	0	706.795	0	706.795	0	706.795	0	706.795	0	706.795	0	706.795	0	706.795	0	706.795	0	706.795	0	706.795	0
	707.759	0	707.759	0	707.759	0	707.759	0	707.759	0	707.759	0	707.759	0	707.759	0	707.759	0	707.759	0	707.759	0	707.759	0
	708.723	0	708.723	0	708.723	0	708.723	0	708.723	0	708.723	0	708.723	0	708.723	0	708.723	0	708.723	0	708.723	0	708.723	0
	709.687	0	709.687	0	709.687	0	709.687	0	709.687	0	709.687	0	709.687	0	709.687	0	709.687	0	709.687	0	709.687	0	709.687	0
	710.652	0	710.652	0	710.652	0	710.652	0	710.652	0	710.652	0	710.652	0	710.652	0	710.652	0	710.652	0	710.652	0	710.652	0
	711.616	0	711.616	0	711.616	0	711.616	0	711.616	0	711.616	0	711.616	0	711.616	0	711.616	0	711.616	0	711.616	0	711.616	0
	712.58	0	712.58	0	712.58	0	712.58	0	712.58	0	712.58	0	712.58	0	712.58	0	712.58	0	712.58	0	712.58	0	712.58	0
	713.544	0	713.544	0	713.544	0	713.544	0	713.544	0	713.544	0	713.544	0	713.544	0	713.544	0	713.544	0	713.544	0	713.544	0
	714.509	0	714.509	0	714.509	0	714.509	0	714.509	0	714.509	0	714.509	0	714.509	0	714.509	0	714.509	0	714.509	0	714.509	0
	715.473	0	715.473	0	715.473	0	715.473	0	715.473	0	715.473	0	715.473	0	715.473	0	715.473	0	715.473	0	715.473	0	715.473	0
	716.437	0	716.437	0	716.437	0	716.437	0	716.437	0	716.437	0	716.437	0	716.437	0	716.437	0	716.437	0	716.437	0	716.437	0
	717.401	0	717.401	0	717.401	0	717.401	0	717.401	0	717.401	0	717.401	0	717.401	0	717.401	0	717.401	0	717.401	0	717.401	0
	718.366	0	718.366	0	718.366	0	718.366	0	718.366	0	718.366	0	718.366	0	718.366	0	718.366	0	718.366	0	718.366	0	718.366	0
	719.33	0	719.33	0	719.33	0	719.33	0	719.33	0	719.33	0	719.33	0	719.33	0	719.33	0	719.33	0	719.33	0	719.33	0
	720.294	0	720.294	0	720.294	0	720.294	0	720.294	0	720.294	0	720.294	0	720.294	0	720.294	0	720.294	0	720.294	0	720.294	0
	721.258	0	721.258	0	721.258	0	721.258	0	721.258	0	721.258	0	721.258	0	721.258	0	721.258	0	721.258	0	721.258	0	721.258	0
	722.223	0	722.223	0	722.223	0	722.223	0	722.223	0	722.223	0	722.223	0	722.223	0	722.223	0	722.223	0	722.223	0	722.223	0
	723.187	0	723.187	0	723.187	0	723.187	0	723.187	0	723.187	0	723.187	0	723.187	0	723.187	0	723.187	0	723.187	0	723.187	0
	724.151	0	724.151	0	724.151	0	724.151	0	724.151	0	724.151	0	724.151	0	724.151	0	724.151	0	724.151	0	724.151	0	724.151	0
	725.115	0	725.115	0	725.115	0	725.115	0	725.115	0	725.115	0	725.115	0	725.115	0	725.115	0	725.115	0	725.115	0	725.115	0
	726.08	0	726.08	0	726.08	0	726.08	0	726.08	0	726.08	0	726.08	0	726.08	0	726.08	0	726.08	0	726.08	0	726.08	0
	727.044	0	727.044	0	727.044	0	727.044	0	727.044	0	727.044	0	727.044	0	727.044	0	727.044	0	727.044	0	727.044	0	727.044	0
	728.008	0	728.008	0	728.008	0	728.008	0	728.008	0	728.008	0	728.008	0	728.008	0	728.008	0	728.008	0	728.008	0	728.008	0
	728.972	0	728.972	0	728.972	0	728.972	0	728.972	0	728.972	0	728.972	0	728.972	0	728.972	0	728.972	0	728.972	0	728.972	0
	729.937	0	729.937	0	729.937	0	729.937	0	729.937	0	729.937	0	729.937	0	729.937	0	729.937	0	729.937	0	729.937	0	729.937	0
	730.901	0	730.901	0	730.901	0	730.901	0	730.901	0	730.901	0	730.901	0	730.901	0	730.901	0	730.901	0	730.901	0	730.901	0
	731.865	0	731.865	0	731.865	0	731.865	0	731.865	0	731.865	0	731.865	0	731.865	0	731.865	0	731.865	0	731.865	0	731.865	0
	732.829	0	732.829	0	732.829	0	732.829	0	732.829	0	732.829	0	732.829	0	732.829	0	732.829	0	732.829	0	732.829	0	732.829	0
	733.794	0	733.794	0	733.794	0	733.794	0	733.794	0	733.794	0	733.794	0	733.794	0	733.794	0	733.794	0	733.794	0	733.794	0
	734.758	0	734.758	0	734.758	0	734.758	0	734.758	0	734.758	0	734.758	0	734.758	0	734.758	0	734.758	0	734.758	0	734.758	0
	735.722	0	735.722	0	735.722	0	735.722	0	735.722	0	735.722	0	735.722	0	735.722	0	735.722	0	735.722	0	735.722	0	735.722	0
	736.686	0	736.686	0	736.686	0	736.686	0	736.686	0	736.686	0	736.686	0	736.686	0	736.686	0	736.686	0	736.686	0	736.686	0
	737.651	0	737.651	0	737.651	0	737.651	0	737.651	0	737.651	0	737.651	0	737.651	0	737.651	0	737.651	0	737.651	0	737.651	0
	738.615	0	738.615	0	738.615	0	738.615	0	738.615	0	738.615	0	738.615	0	738.615	0	738.615	0	738.615	0	738.615	0	738.615	0
	739.579	0	739.579	0	739.579	0	739.579	0	739.579	0	739.579	0	739.579	0	739.579	0	739.579	0	739.579	0	739.579	0	739.579	0
	740.543	0	740.543	0	740.543	0	740.543	0	740.543	0	740.543	0	740.543	0	740.543	0	740.543	0	740.543	0	740.543	0	740.543	0
	741.508	0	741.508	0	741.508	0	741.508	0	741.508	0	741.508	0	741.508	0	741.508	0	741.508	0	741.508	0	741.508	0	741.508	0
	742.472	0	742.472	0	742.472	0	742.472	0	742.472	0	742.472	0	742.472	0	742.472	0	742.472	0	742.472	0	742.472	0	742.472	0
	743.436	0	743.436	0	743.436	0	743.436	0	743.436	0	743.436	0	743.436	0	743.436	0	743.436	0	743.436	0	743.436	0	743.436	0
	744.4	0	744.4	0	744.4	0	744.4	0	744.4	0	744.4	0	744.4	0	744.4	0	744.4	0	744.4	0	744.4	0	744.4	0
	745.365	0	745.365	0	745.365	0	745.365	0	745.365	0	745.365	0	745.365	0	745.365	0	745.365	0	745.365	0	745.365	0	745.365	0
	746.329	0	746.329	0	746.329	0	746.329	0	746.329	0	746.329	0	746.329	0	746.329	0	746.329	0	746.329	0	746.329	0	746.329	0
	747.293	0	747.293	0	747.293	0	747.293	0	747.293	0	747.293	0	747.293	0	747.293	0	747.293	0	747.293	0	747.293	0	747.293	0
	748.257	0	748.257	0	748.257	0	748.257	0	748.257	0	748.257	0	748.257	0	748.257	0	748.257	0	748.257	0	748.257	0	748.257	0
	749.222	0	749.222	0	749.222	0	749.222	0	749.222	0	749.222	0	749.222	0	749.222	0	749.222	0	749.222	0	749.222	0	749.222	0
	750.186	0	750.186	0	750.186	0	750.186	0	750.186	0	750.186	0	750.186	0	750.186	0	750.186	0	750.186	0	750.186	0	750.186	0
	751.15	0	751.15	0	751.15	0	751.15	0	751.15	0	751.15	0	751.15	0	751.15	0	751.15	0	751.15	0	751.15	0	751.15	0
	752.114	0	752.114	0	752.114	0	752.114	0	752.114	0	752.114	0	752.114	0	752.114	0	752.114	0	752.114	0	752.114	0	752.114	0
	753.079	0	753.079	0	753.079	0	753.079	0	753.079	0	753.079	0	753.079	0	753.079	0	753.079	0	753.079	0	753.079	0	753.079	0
	754.043	0	754.043	0	754.043	0	754.043	0	754.043	0	754.043	0	754.043	0	754.043	0	754.043	0	754.043	0	754.043	0	754.043	0
	755.007	0	755.007	0	755.007	0	755.007	0	755.007	0	755.007	0	755.007	0	755.007	0	755.007	0	755.007	0	755.007	0	755.007	0
	755.971	0	755.971	0	755.971	0	755.971	0	755.971	0	755.971	0	755.971	0	755.971	0	755.971	0	755.971	0	755.971	0	755.971	0
	756.936	0	756.936	0	756.936	0	756.936	0	756.936	0	756.936	0	756.936	0	756.936	0	756.936	0	756.936	0	756.936	0	756.936	0
	757.9	0	757.9	0	757.9	0	757.9	0	757.9	0	757.9	0	757.9	0	757.9	0	757.9	0	757.9	0	757.9	0	757.9	0
	758.864	0	758.864	0	758.864	0	758.864	0	758.864	0	758.864	0	758.864	0	758.864	0	758.864	0	758.864	0	758.864	0	758.864	0
	759.828	0	759.828	0	759.828	0	759.828	0	759.828	0	759.828	0	759.828	0	759.828	0	759.828	0	759.828	0	759.828	0	759.828	0
	760.793	0	760.793	0	760.793	0	760.793	0	760.793	0	760.793	0	760.793	0	760.793	0	760.793	0	760.793	0	760.793	0	760.793	0
	761.757	0	761.757	0	761.757	0	761.757	0	761.757	0	761.757	0	761.757	0	761.757	0	761.757	0	761.757	0	761.757	0	761.757	0
	762.721	0	762.721	0	762.721	0	762.721	0	762.721	0	762.721	0	762.721	0	762.721	0	762.721	0	762.721	0	762.721	0	762.721	0
	763.685	0	763.685	0	763.685	0	763.685	0	763.685	0	763.685	0	763.685	0	763.685	0	763.685	0	763.685	0	763.685	0	763.685	0
	764.65	0	764.65	0	764.65	0	764.65	0	764.65	0	764.65	0	764.65	0	764.65	0	764.65	0	764.65	0	764.65	0	764.65	0
	765.614	0	765.614	0	765.614	0	765.614	0	765.614	0	765.614	0	765.614	0	765.614	0	765.614	0	765.614	0	765.614	0	765.614	0
	766.578	0	766.578	0	766.578	0	766.578	0	766.578	0	766.578	0	766.578	0	766.578	0	766.578	0	766.578	0	766.578	0	766.578	0
	767.542	0	767.542	0	767.542	0	767.542	0	767.542	0	767.542	0	767.542	0	767.542	0	767.542	0	767.542	0	767.542	0	767.542	0
	768.507	0	768.507	0	768.507	0	768.507	0	768.507	0	768.507	0	768.507	0	768.507	0	768.507	0	768.507	0	768.507	0	768.507	0
	769.471	0	769.471	0	769.471	0	769.471	0	769.471	0	769.471	0	769.471	0	769.471	0	769.471	0	769.471	0	769.471	0	769.471	0
	770.435	0	770.435	0	770.435	0	770.435	0	770.435	0	770.435	0	770.435	0	770.435	0	770.435	0	770.435	0	770.435	0	770.435	0
	771.399	0	771.399	0	771.399	0	771.399	0	771.399	0	771.399	0	771.399	0	771.399	0	771.399	0	771.399	0	771.399	0	771.399	0
	772.364	0	772.364	0	772.364	0	772.364	0	772.364	0	772.364	0	772.364	0	772.364	0	772.364	0	772.364	0	772.364	0	772.364	0
	773.328	0	773.328	0	773.328	0	773.328	0	773.328	0	773.328	0	773.328	0	773.328	0	773.328	0	773.328	0	773.328	0	773.328	0
	774.292	0	774.292	0	774.292	0	774.292	0	774.292	0	774.292	0	774.292	0	774.292	0	774.292	0	774.292	0	774.292	0	774.292	0
	775.256	0	775.256	0	775.256	0	775.256	0	775.256	0	775.256	0	775.256	0	775.256	0	775.256	0	775.256	0	775.256	0	775.256	0
	776.221	0	776.221	0	776.221	0	776.221	0	776.221	0	776.221	0	776.221	0	776.221	0	776.221	0	776.221	0	776.221	0	776.221	0
	777.185	0	777.185	0	777.185	0	777.185	0	777.185	0	777.185	0	777.185	0	777.185	0	777.185	0	777.185	0	777.185	0	777.185	0
	778.149	0	778.149	0	778.149	0	778.149	0	778.149	0	778.149	0	778.149	0	778.149	0	778.149	0	778.149	0	778.149	0	778.149	0
	779.113	0	779.113	0	779.113	0	779.113	0	779.113	0	779.113	0	779.113	0	779.113	0	779.113	0	779.113	0	779.113	0	779.113	0
	780.078	0	780.078	0	780.078	0	780.078	0	780.078	0	780.078	0	780.078	0	780.078	0	780.078	0	780.078	0	780.078	0	780.078	0
	781.042	0	781.042	0	781.042	0	781.042	0	781.042	0	781.042	0	781.042	0	781.042	0	781.042	0	781.042	0	781.042	0	781.042	0
	782.006	0	782.006	0	782.006	0	782.006	0	782.006	0	782.006	0	782.006	0	782.006	0	782.006	0	782.006	0	782.006	0	782.006	0
	782.97	0	782.97	0	782.97	0	782.97	0	782.97	0	782.97	0	782.97	0	782.97	0	782.97	0	782.97	0	782.97	0	782.97	0
	783.935	0	783.935	0	783.935	0	783.935	0	783.935	0	783.935	0	783.935	0	783.935	0	783.935	0	783.935	0	783.935	0	783.935	0
	784.899	0	784.899	0	784.899	0	784.899	0	784.899	0	784.899	0	784.899	0	784.899	0	784.899	0	784.899	0	784.899	0	784.899	0
	785.863	0	785.863	0	785.863	0	785.863	0	785.863	0	785.863	0	785.863	0	785.863	0	785.863	0	785.863	0	785.863	0	785.863	0
	786.827	0	786.827	0	786.827	0	786.827	0	786.827	0	786.827	0	786.827	0	786.827	0	786.827	0	786.827	0	786.827	0	786.827	0
	787.792	0	787.792	0	787.792	0	787.792	0	787.792	0	787.792	0	787.792	0	787.792	0	787.792	0	787.792	0	787.792	0	787.792	0
	788.756	0	788.756	0	788.756	0	788.756	0	788.756	0	788.756	0	788.756	0	788.756	0	788.756	0	788.756	0	788.756	0	788.756	0
	789.72	0	789.72	0	789.72	0	789.72	0	789.72	0	789.72	0	789.72	0	789.72	0	789.72	0	789.72	0	789.72	0	789.72	0
	790.684	0	790.684	0	790.684	0	790.684	0	790.684	0	790.684	0	790.684	0	790.684	0	790.684	0	790.684	0	790.684	0	790.684	0
	791.649	0	791.649	0	791.649	0	791.649	0	791.649	0	791.649	0	791.649	0	791.649	0	791.649	0	791.649	0	791.649	0	791.649	0
	792.613	0	792.613	0	792.613	0	792.613	0	792.613	0	792.613	0	792.613	0	792.613	0	792.613	0	792.613	0	792.613	0	792.613	0
	793.577	0	793.577	0	793.577	0	793.577	0	793.577	0	793.577	0	793.577	0	793.577	0	793.577	0	793.577	0	793.577	0	793.577	0
	794.541	0	794.541	0	794.541	0	794.541	0	794.541	0	794.541	0	794.541	0	794.541	0	794.541	0	794.541	0	794.541	0	794.541	0
	795.506	0	795.506	0	795.506	0	795.506	0	795.506	0	795.506	0	795.506	0	795.506	0	795.506	0	795.506	0	795.506	0	795.506	0
	796.47	0	796.47	0	796.47	0	796.47	0	796.47	0	796.47	0	796.47	0	796.47	0	796.47	0	796.47	0	796.47	0	796.47	0
	797.434	0	797.434	0	797.434	0	797.434	0	797.434	0	797.434	0	797.434	0	797.434	0	797.434	0	797.434	0	797.434	0	797.434	0
	798.398	0	798.398	0	798.398	0	798.398	0	798.398	0	798.398	0	798.398	0	798.398	0	798.398	0	798.398	0	798.398	0	798.398	0
	799.363	0	799.363	0	799.363	0	799.363	0	799.363	0	799.363	0	799.363	0	799.363	0	799.363	0	799.363	0	799.363	0	799.363	0
	800.327	0	800.327	0	800.327	0	800.327	0	800.327	0	800.327	0	800.327	0	800.327	0	800.327	0	800.327	0	800.327	0	800.327	0
	801.291	0	801.291	0	801.291	0	801.291	0	801.291	0	801.291	0	801.291	0	801.291	0	801.291	0	801.291	0	801.291	0	801.291	0
	802.255	0	802.255	0	802.255	0	802.255	0	802.255	0	802.255	0	802.255	0	802.255	0	802.255	0	802.255	0	802.255	0	802.255	0
	803.22	0	803.22	0	803.22	0	803.22	0	803.22	0	803.22	0	803.22	0	803.22	0	803.22	0	803.22	0	803.22	0	803.22	0
	804.184	0	804.184	0	804.184	0	804.184	0	804.184	0	804.184	0	804.184	0	804.184	0	804.184	0	804.184	0	804.184	0	804.184	0
	805.148	0	805.148	0	805.148	0	805.148	0	805.148	0	805.148	0	805.148	0	805.148	0	805.148	0	805.148	0	805.148	0	805.148	0
	806.112	0	806.112	0	806.112	0	806.112	0	806.112	0	806.112	0	806.112	0	806.112	0	806.112	0	806.112	0	806.112	0	806.112	0
	807.077	0	807.077	0	807.077	0	807.077	0	807.077	0	807.077	0	807.077	0	807.077	0	807.077	0	807.077	0	807.077	0	807.077	0
	808.041	0	808.041	0	808.041	0	808.041	0	808.041	0	808.041	0	808.041	0	808.041	0	808.041	0	808.041	0	808.041	0	808.041	0
	809.005	0	809.005	0	809.005	0	809.005	0	809.005	0	809.005	0	809.005	0	809.005	0	809.005	0	809.005	0	809.005	0	809.005	0
	809.969	0	809.969	0	809.969	0	809.969	0	809.969	0	809.969	0	809.969	0	809.969	0	809.969	0	809.969	0	809.969	0	809.969	0
	810.934	0	810.934	0	810.934	0	810.934	0	810.934	0	810.934	0	810.934	0	810.934	0	810.934	0	810.934	0	810.934	0	810.934	0
	811.898	0	811.898	0	811.898	0	811.898	0	811.898	0	811.898	0	811.898	0	811.898	0	811.898	0	811.898	0	811.898	0	811.898	0
	812.862	0	812.862	0	812.862	0	812.862	0	812.862	0	812.862	0	812.862	0	812.862	0	812.862	0	812.862	0	812.862	0	812.862	0
	813.826	0	813.826	0	813.826	0	813.826	0	813.826	0	813.826	0	813.826	0	813.826	0	813.826	0	813.826	0	813.826	0	813.826	0
	814.791	0	814.791	0	814.791	0	814.791	0	814.791	0	814.791	0	814.791	0	814.791	0	814.791	0	814.791	0	814.791	0	814.791	0
	815.755	0	815.755	0	815.755	0	815.755	0	815.755	0	815.755	0	815.755	0	815.755	0	815.755	0	815.755	0	815.755	0	815.755	0
	816.719	0	816.719	0	816.719	0	816.719	0	816.719	0	816.719	0	816.719	0	816.719	0	816.719	0	816.719	0	816.719	0	816.719	0
	817.683	0	817.683	0	817.683	0	817.683	0	817.683	0	817.683	0	817.683	0	817.683	0	817.683	0	817.683	0	817.683	0	817.683	0
	818.648	0	818.648	0	818.648	0	818.648	0	818.648	0	818.648	0	818.648	0	818.648	0	818.648	0	818.648	0	818.648	0	818.648	0
	819.612	0	819.612	0	819.612	0	819.612	0	819.612	0	819.612	0	819.612	0	819.612	0	819.612	0	819.612	0	819.612	0	819.612	0
	820.576	0	820.576	0	820.576	0	820.576	0	820.576	0	820.576	0	820.576	0	820.576	0	820.576	0	820.576	0	820.576	0	820.576	0
	821.54	0	821.54	0	821.54	0	821.54	0	821.54	0	821.54	0	821.54	0	821.54	0	821.54	0	821.54	0	821.54	0	821.54	0
	822.505	0	822.505	0	822.505	0	822.505	0	822.505	0	822.505	0	822.505	0	822.505	0	822.505	0	822.505	0	822.505	0	822.505	0
	823.469	0	823.469	0	823.469	0	823.469	0	823.469	0	823.469	0	823.469	0	823.469	0	823.469	0	823.469	0	823.469	0	823.469	0
	824.433	0	824.433	0	824.433	0	824.433	0	824.433	0	824.433	0	824.433	0	824.433	0	824.433	0	824.433	0	824.433	0	824.433	0
	825.397	0	825.397	0	825.397	0	825.397	0	825.397	0	825.397	0	825.397	0	825.397	0	825.397	0	825.397	0	825.397	0	825.397	0
	826.362	0	826.362	0	826.362	0	826.362	0	826.362	0	826.362	0	826.362	0	826.362	0	826.362	0	826.362	0	826.362	0	826.362	0
	827.326	0	827.326	0	827.326	0	827.326	0	827.326	0	827.326	0	827.326	0	827.326	0	827.326	0	827.326	0	827.326	0	827.326	0
	828.29	0	828.29	0	828.29	0	828.29	0	828.29	0	828.29	0	828.29	0	828.29	0	828.29	0	828.29	0	828.29	0	828.29	0
	829.254	0	829.254	0	829.254	0	829.254	0	829.254	0	829.254	0	829.254	0	829.254	0	829.254	0	829.254	0	829.254	0	829.254	0
	830.219	0	830.219	0	830.219	0	830.219	0	830.219	0	830.219	0	830.219	0	830.219	0	830.219	0	830.219	0	830.219	0	830.219	0
	831.183	0	831.183	0	831.183	0	831.183	0	831.183	0	831.183	0	831.183	0	831.183	0	831.183	0	831.183	0	831.183	0	831.183	0
	832.147	0	832.147	0	832.147	0	832.147	0	832.147	0	832.147	0	832.147	0	832.147	0	832.147	0	832.147	0	832.147	0	832.147	0
	833.111	0	833.111	0	833.111	0	833.111	0	833.111	0	833.111	0	833.111	0	833.111	0	833.111	0	833.111	0	833.111	0	833.111	0
	834.076	0	834.076	0	834.076	0	834.076	0	834.076	0	834.076	0	834.076	0	834.076	0	834.076	0	834.076	0	834.076	0	834.076	0
	835.04	0	835.04	0	835.04	0	835.04	0	835.04	0	835.04	0	835.04	0	835.04	0	835.04	0	835.04	0	835.04	0	835.04	0
	836.004	0	836.004	0	836.004	0	836.004	0	836.004	0	836.004	0	836.004	0	836.004	0	836.004	0	836.004	0	836.004	0	836.004	0
	836.968	0	836.968	0	836.968	0	836.968	0	836.968	0	836.968	0	836.968	0	836.968	0	836.968	0	836.968	0	836.968	0	836.968	0
	837.933	0	837.933	0	837.933	0	837.933	0	837.933	0	837.933	0	837.933	0	837.933	0	837.933	0	837.933	0	837.933	0	837.933	0
	838.897	0	838.897	0	838.897	0	838.897	0	838.897	0	838.897	0	838.897	0	838.897	0	838.897	0	838.897	0	838.897	0	838.897	0
	839.861	0	839.861	0	839.861	0	839.861	0	839.861	0	839.861	0	839.861	0	839.861	0	839.861	0	839.861	0	839.861	0	839.861	0
	840.825	0	840.825	0	840.825	0	840.825	0	840.825	0	840.825	0	840.825	0	840.825	0	840.825	0	840.825	0	840.825	0	840.825	0
	841.79	0	841.79	0	841.79	0	841.79	0	841.79	0	841.79	0	841.79	0	841.79	0	841.79	0	841.79	0	841.79	0	841.79	0
	842.754	0	842.754	0	842.754	0	842.754	0	842.754	0	842.754	0	842.754	0	842.754	0	842.754	0	842.754	0	842.754	0	842.754	0
	843.718	0	843.718	0	843.718	0	843.718	0	843.718	0	843.718	0	843.718	0	843.718	0	843.718	0	843.718	0	843.718	0	843.718	0
	844.682	0	844.682	0	844.682	0	844.682	0	844.682	0	844.682	0	844.682	0	844.682	0	844.682	0	844.682	0	844.682	0	844.682	0
	845.647	0	845.647	0	845.647	0	845.647	0	845.647	0	845.647	0	845.647	0	845.647	0	845.647	0	845.647	0	845.647	0	845.647	0
	846.611	0	846.611	0	846.611	0	846.611	0	846.611	0	846.611	0	846.611	0	846.611	0	846.611	0	846.611	0	846.611	0	846.611	0
	847.575	0	847.575	0	847.575	0	847.575	0	847.575	0	847.575	0	847.575	0	847.575	0	847.575	0	847.575	0	847.575	0	847.575	0
	848.539	0	848.539	0	848.539	0	848.539	0	848.539	0	848.539	0	848.539	0	848.539	0	848.539	0	848.539	0	848.539	0	848.539	0
	849.504	0	849.504	0	849.504	0	849.504	0	849.504	0	849.504	0	849.504	0	849.504	0	849.504	0	849.504	0	849.504	0	849.504	0
	850.468	0	850.468	0	850.468	0	850.468	0	850.468	0	850.468	0	850.468	0	850.468	0	850.468	0	850.468	0	850.468	0	850.468	0
	851.432	0	851.432	0	851.432	0	851.432	0	851.432	0	851.432	0	851.432	0	851.432	0	851.432	0	851.432	0	851.432	0	851.432	0
	852.396	0	852.396	0	852.396	0	852.396	0	852.396	0	852.396	0	852.396	0	852.396	0	852.396	0	852.396	0	852.396	0	852.396	0
	853.361	0	853.361	0	853.361	0	853.361	0	853.361	0	853.361	0	853.361	0	853.361	0	853.361	0	853.361	0	853.361	0	853.361	0
	854.325	0	854.325	0	854.325	0	854.325	0	854.325	0	854.325	0	854.325	0	854.325	0	854.325	0	854.325	0	854.325	0	854.325	0
	855.289	0	855.289	0	855.289	0	855.289	0	855.289	0	855.289	0	855.289	0	855.289	0	855.289	0	855.289	0	855.289	0	855.289	0
	856.253	0	856.253	0	856.253	0	856.253	0	856.253	0	856.253	0	856.253	0	856.253	0	856.253	0	856.253	0	856.253	0	856.253	0
	857.218	0	857.218	0	857.218	0	857.218	0	857.218	0	857.218	0	857.218	0	857.218	0	857.218	0	857.218	0	857.218	0	857.218	0
	858.182	0	858.182	0	858.182	0	858.182	0	858.182	0	858.182	0	858.182	0	858.182	0	858.182	0	858.182	0	858.182	0	858.182	0
	859.146	0	859.146	0	859.146	0	859.146	0	859.146	0	859.146	0	859.146	0	859.146	0	859.146	0	859.146	0	859.146	0	859.146	0
	860.11	0	860.11	0	860.11	0	860.11	0	860.11	0	860.11	0	860.11	0	860.11	0	860.11	0	860.11	0	860.11	0	860.11	0
	861.075	0	861.075	0	861.075	0	861.075	0	861.075	0	861.075	0	861.075	0	861.075	0	861.075	0	861.075	0	861.075	0	861.075	0
	862.039	0	862.039	0	862.039	0	862.039	0	862.039	0	862.039	0	862.039	0	862.039	0	862.039	0	862.039	0	862.039	0	862.039	0
	863.003	0	863.003	0	863.003	0	863.003	0	863.003	0	863.003	0	863.003	0	863.003	0	863.003	0	863.003	0	863.003	0	863.003	0
	863.967	0	863.967	0	863.967	0	863.967	0	863.967	0	863.967	0	863.967	0	863.967	0	863.967	0	863.967	0	863.967	0	863.967	0
	864.932	0	864.932	0	864.932	0	864.932	0	864.932	0	864.932	0	864.932	0	864.932	0	864.932	0	864.932	0	864.932	0	864.932	0
	865.896	0	865.896	0	865.896	0	865.896	0	865.896	0	865.896	0	865.896	0	865.896	0	865.896	0	865.896	0	865.896	0	865.896	0
	866.86	0	866.86	0	866.86	0	866.86	0	866.86	0	866.86	0	866.86	0	866.86	0	866.86	0	866.86	0	866.86	0	866.86	0
	867.824	0	867.824	0	867.824	0	867.824	0	867.824	0	867.824	0	867.824	0	867.824	0	867.824	0	867.824	0	867.824	0	867.824	0
	868.789	0	868.789	0	868.789	0	868.789	0	868.789	0	868.789	0	868.789	0	868.789	0	868.789	0	868.789	0	868.789	0	868.789	0
	869.753	0	869.753	0	869.753	0	869.753	0	869.753	0	869.753	0	869.753	0	869.753	0	869.753	0	869.753	0	869.753	0	869.753	0
	870.717	0	870.717	0	870.717	0	870.717	0	870.717	0	870.717	0	870.717	0	870.717	0	870.717	0	870.717	0	870.717	0	870.717	0
	871.681	0	871.681	0	871.681	0	871.681	0	871.681	0	871.681	0	871.681	0	871.681	0	871.681	0	871.681	0	871.681	0	871.681	0
	872.646	0	872.646	0	872.646	0	872.646	0	872.646	0	872.646	0	872.646	0	872.646	0	872.646	0	872.646	0	872.646	0	872.646	0
	873.61	0	873.61	0	873.61	0	873.61	0	873.61	0	873.61	0	873.61	0	873.61	0	873.61	0	873.61	0	873.61	0	873.61	0
	874.574	0	874.574	0	874.574	0	874.574	0	874.574	0	874.574	0	874.574	0	874.574	0	874.574	0	874.574	0	874.574	0	874.574	0
	875.538	0	875.538	0	875.538	0	875.538	0	875.538	0	875.538	0	875.538	0	875.538	0	875.538	0	875.538	0	875.538	0	875.538	0
	876.503	0	876.503	0	876.503	0	876.503	0	876.503	0	876.503	0	876.503	0	876.503	0	876.503	0	876.503	0	876.503	0	876.503	0
	877.467	0	877.467	0	877.467	0	877.467	0	877.467	0	877.467	0	877.467	0	877.467	0	877.467	0	877.467	0	877.467	0	877.467	0
	878.431	0	878.431	0	878.431	0	878.431	0	878.431	0	878.431	0	878.431	0	878.431	0	878.431	0	878.431	0	878.431	0	878.431	0
	879.395	0	879.395	0	879.395	0	879.395	0	879.395	0	879.395	0	879.395	0	879.395	0	879.395	0	879.395	0	879.395	0	879.395	0
	880.36	0	880.36	0	880.36	0	880.36	0	880.36	0	880.36	0	880.36	0	880.36	0	880.36	0	880.36	0	880.36	0	880.36	0
	881.324	0	881.324	0	881.324	0	881.324	0	881.324	0	881.324	0	881.324	0	881.324	0	881.324	0	881.324	0	881.324	0	881.324	0
	882.288	0	882.288	0	882.288	0	882.288	0	882.288	0	882.288	0	882.288	0	882.288	0	882.288	0	882.288	0	882.288	0	882.288	0
	883.252	0	883.252	0	883.252	0	883.252	0	883.252	0	883.252	0	883.252	0	883.252	0	883.252	0	883.252	0	883.252	0	883.252	0
	884.217	0	884.217	0	884.217	0	884.217	0	884.217	0	884.217	0	884.217	0	884.217	0	884.217	0	884.217	0	884.217	0	884.217	0
	885.181	0	885.181	0	885.181	0	885.181	0	885.181	0	885.181	0	885.181	0	885.181	0	885.181	0	885.181	0	885.181	0	885.181	0
	886.145	0	886.145	0	886.145	0	886.145	0	886.145	0	886.145	0	886.145	0	886.145	0	886.145	0	886.145	0	886.145	0	886.145	0
	887.109	0	887.109	0	887.109	0	887.109	0	887.109	0	887.109	0	887.109	0	887.109	0	887.109	0	887.109	0	887.109	0	887.109	0
	888.073	0	888.073	0	888.073	0	888.073	0	888.073	0	888.073	0	888.073	0	888.073	0	888.073	0	888.073	0	888.073	0	888.073	0
	889.038	0	889.038	0	889.038	0	889.038	0	889.038	0	889.038	0	889.038	0	889.038	0	889.038	0	889.038	0	889.038	0	889.038	0
	890.002	0	890.002	0	890.002	0	890.002	0	890.002	0	890.002	0	890.002	0	890.002	0	890.002	0	890.002	0	890.002	0	890.002	0
	890.966	0	890.966	0	890.966	0	890.966	0	890.966	0	890.966	0	890.966	0	890.966	0	890.966	0	890.966	0	890.966	0	890.966	0
	891.931	0	891.931	0	891.931	0	891.931	0	891.931	0	891.931	0	891.931	0	891.931	0	891.931	0	891.931	0	891.931	0	891.931	0
	892.895	0	892.895	0	892.895	0	892.895	0	892.895	0	892.895	0	892.895	0	892.895	0	892.895	0	892.895	0	892.895	0	892.895	0
	893.859	0	893.859	0	893.859	0	893.859	0	893.859	0	893.859	0	893.859	0	893.859	0	893.859	0	893.859	0	893.859	0	893.859	0
	894.823	0	894.823	0	894.823	0	894.823	0	894.823	0	894.823	0	894.823	0	894.823	0	894.823	0	894.823	0	894.823	0	894.823	0
	895.788	0	895.788	0	895.788	0	895.788	0	895.788	0	895.788	0	895.788	0	895.788	0	895.788	0	895.788	0	895.788	0	895.788	0
	896.752	0	896.752	0	896.752	0	896.752	0	896.752	0	896.752	0	896.752	0	896.752	0	896.752	0	896.752	0	896.752	0	896.752	0
	897.716	0	897.716	0	897.716	0	897.716	0	897.716	0	897.716	0	897.716	0	897.716	0	897.716	0	897.716	0	897.716	0	897.716	0
	898.68	0	898.68	0	898.68	0	898.68	0	898.68	0	898.68	0	898.68	0	898.68	0	898.68	0	898.68	0	898.68	0	898.68	0
	899.644	0	899.644	0	899.644	0	899.644	0	899.644	0	899.644	0	899.644	0	899.644	0	899.644	0	899.644	0	899.644	0	899.644	0
	900.609	0	900.609	0	900.609	0	900.609	0	900.609	0	900.609	0	900.609	0	900.609	0	900.609	0	900.609	0	900.609	0	900.609	0
	901.573	0	901.573	0	901.573	0	901.573	0	901.573	0	901.573	0	901.573	0	901.573	0	901.573	0	901.573	0	901.573	0	901.573	0
	902.537	0	902.537	0	902.537	0	902.537	0	902.537	0	902.537	0	902.537	0	902.537	0	902.537	0	902.537	0	902.537	0	902.537	0
	903.502	0	903.502	0	903.502	0	903.502	0	903.502	0	903.502	0	903.502	0	903.502	0	903.502	0	903.502	0	903.502	0	903.502	0
	904.466	0	904.466	0	904.466	0	904.466	0	904.466	0	904.466	0	904.466	0	904.466	0	904.466	0	904.466	0	904.466	0	904.466	0
	905.43	0	905.43	0	905.43	0	905.43	0	905.43	0	905.43	0	905.43	0	905.43	0	905.43	0	905.43	0	905.43	0	905.43	0
	906.394	0	906.394	0	906.394	0	906.394	0	906.394	0	906.394	0	906.394	0	906.394	0	906.394	0	906.394	0	906.394	0	906.394	0
	907.359	0	907.359	0	907.359	0	907.359	0	907.359	0	907.359	0	907.359	0	907.359	0	907.359	0	907.359	0	907.359	0	907.359	0
	908.323	0	908.323	0	908.323	0	908.323	0	908.323	0	908.323	0	908.323	0	908.323	0	908.323	0	908.323	0	908.323	0	908.323	0
	909.287	0	909.287	0	909.287	0	909.287	0	909.287	0	909.287	0	909.287	0	909.287	0	909.287	0	909.287	0	909.287	0	909.287	0
	910.251	0	910.251	0	910.251	0	910.251	0	910.251	0	910.251	0	910.251	0	910.251	0	910.251	0	910.251	0	910.251	0	910.251	0
	911.216	0	911.216	0	911.216	0	911.216	0	911.216	0	911.216	0	911.216	0	911.216	0	911.216	0	911.216	0	911.216	0	911.216	0
	912.18	0	912.18	0	912.18	0	912.18	0	912.18	0	912.18	0	912.18	0	912.18	0	912.18	0	912.18	0	912.18	0	912.18	0
	913.144	0	913.144	0	913.144	0	913.144	0	913.144	0	913.144	0	913.144	0	913.144	0	913.144	0	913.144	0	913.144	0	913.144	0
	914.108	0	914.108	0	914.108	0	914.108	0	914.108	0	914.108	0	914.108	0	914.108	0	914.108	0	914.108	0	914.108	0	914.108	0
	915.072	0	915.072	0	915.072	0	915.072	0	915.072	0	915.072	0	915.072	0	915.072	0	915.072	0	915.072	0	915.072	0	915.072	0
	916.037	0	916.037	0	916.037	0	916.037	0	916.037	0	916.037	0	916.037	0	916.037	0	916.037	0	916.037	0	916.037	0	916.037	0
	917.001	0	917.001	0	917.001	0	917.001	0	917.001	0	917.001	0	917.001	0	917.001	0	917.001	0	917.001	0	917.001	0	917.001	0
	917.965	0	917.965	0	917.965	0	917.965	0	917.965	0	917.965	0	917.965	0	917.965	0	917.965	0	917.965	0	917.965	0	917.965	0
	918.93	0	918.93	0	918.93	0	918.93	0	918.93	0	918.93	0	918.93	0	918.93	0	918.93	0	918.93	0	918.93	0	918.93	0
	919.894	0	919.894	0	919.894	0	919.894	0	919.894	0	919.894	0	919.894	0	919.894	0	919.894	0	919.894	0	919.894	0	919.894	0
	920.858	0	920.858	0	920.858	0	920.858	0	920.858	0	920.858	0	920.858	0	920.858	0	920.858	0	920.858	0	920.858	0	920.858	0
	921.822	0	921.822	0	921.822	0	921.822	0	921.822	0	921.822	0	921.822	0	921.822	0	921.822	0	921.822	0	921.822	0	921.822	0
	922.787	0	922.787	0	922.787	0	922.787	0	922.787	0	922.787	0	922.787	0	922.787	0	922.787	0	922.787	0	922.787	0	922.787	0
	923.751	0	923.751	0	923.751	0	923.751	0	923.751	0	923.751	0	923.751	0	923.751	0	923.751	0	923.751	0	923.751	0	923.751	0
	924.715	0	924.715	0	924.715	0	924.715	0	924.715	0	924.715	0	924.715	0	924.715	0	924.715	0	924.715	0	924.715	0	924.715	0
	925.679	0	925.679	0	925.679	0	925.679	0	925.679	0	925.679	0	925.679	0	925.679	0	925.679	0	925.679	0	925.679	0	925.679	0
	926.644	0	926.644	0	926.644	0	926.644	0	926.644	0	926.644	0	926.644	0	926.644	0	926.644	0	926.644	0	926.644	0	926.644	0
	927.608	0	927.608	0	927.608	0	927.608	0	927.608	0	927.608	0	927.608	0	927.608	0	927.608	0	927.608	0	927.608	0	927.608	0
	928.572	0	928.572	0	928.572	0	928.572	0	928.572	0	928.572	0	928.572	0	928.572	0	928.572	0	928.572	0	928.572	0	928.572	0
	929.536	0	929.536	0	929.536	0	929.536	0	929.536	0	929.536	0	929.536	0	929.536	0	929.536	0	929.536	0	929.536	0	929.536	0
	930.5	0	930.5	0	930.5	0	930.5	0	930.5	0	930.5	0	930.5	0	930.5	0	930.5	0	930.5	0	930.5	0	930.5	0
	931.465	0	931.465	0	931.465	0	931.465	0	931.465	0	931.465	0	931.465	0	931.465	0	931.465	0	931.465	0	931.465	0	931.465	0
	932.429	0	932.429	0	932.429	0	932.429	0	932.429	0	932.429	0	932.429	0	932.429	0	932.429	0	932.429	0	932.429	0	932.429	0
	933.393	0	933.393	0	933.393	0	933.393	0	933.393	0	933.393	0	933.393	0	933.393	0	933.393	0	933.393	0	933.393	0	933.393	0
	934.357	0	934.357	0	934.357	0	934.357	0	934.357	0	934.357	0	934.357	0	934.357	0	934.357	0	934.357	0	934.357	0	934.357	0
	935.322	0	935.322	0	935.322	0	935.322	0	935.322	0	935.322	0	935.322	0	935.322	0	935.322	0	935.322	0	935.322	0	935.322	0
	936.286	0	936.286	0	936.286	0	936.286	0	936.286	0	936.286	0	936.286	0	936.286	0	936.286	0	936.286	0	936.286	0	936.286	0
	937.25	0	937.25	0	937.25	0	937.25	0	937.25	0	937.25	0	937.25	0	937.25	0	937.25	0	937.25	0	937.25	0	937.25	0
	938.215	0	938.215	0	938.215	0	938.215	0	938.215	0	938.215	0	938.215	0	938.215	0	938.215	0	938.215	0	938.215	0	938.215	0
	939.179	0	939.179	0	939.179	0	939.179	0	939.179	0	939.179	0	939.179	0	939.179	0	939.179	0	939.179	0	939.179	0	939.179	0
	940.143	0	940.143	0	940.143	0	940.143	0	940.143	0	940.143	0	940.143	0	940.143	0	940.143	0	940.143	0	940.143	0	940.143	0
	941.107	0	941.107	0	941.107	0	941.107	0	941.107	0	941.107	0	941.107	0	941.107	0	941.107	0	941.107	0	941.107	0	941.107	0
	942.072	0	942.072	0	942.072	0	942.072	0	942.072	0	942.072	0	942.072	0	942.072	0	942.072	0	942.072	0	942.072	0	942.072	0
	943.036	0	943.036	0	943.036	0	943.036	0	943.036	0	943.036	0	943.036	0	943.036	0	943.036	0	943.036	0	943.036	0	943.036	0
	944	0	944	0	944	0	944	0	944	0	944	0	944	0	944	0	944	0	944	0	944	0	944	0
	944.964	0	944.964	0	944.964	0	944.964	0	944.964	0	944.964	0	944.964	0	944.964	0	944.964	0	944.964	0	944.964	0	944.964	0
	945.928	0	945.928	0	945.928	0	945.928	0	945.928	0	945.928	0	945.928	0	945.928	0	945.928	0	945.928	0	945.928	0	945.928	0
	946.893	0	946.893	0	946.893	0	946.893	0	946.893	0	946.893	0	946.893	0	946.893	0	946.893	0	946.893	0	946.893	0	946.893	0
	947.857	0	947.857	0	947.857	0	947.857	0	947.857	0	947.857	0	947.857	0	947.857	0	947.857	0	947.857	0	947.857	0	947.857	0
	948.821	0	948.821	0	948.821	0	948.821	0	948.821	0	948.821	0	948.821	0	948.821	0	948.821	0	948.821	0	948.821	0	948.821	0
	949.785	0	949.785	0	949.785	0	949.785	0	949.785	0	949.785	0	949.785	0	949.785	0	949.785	0	949.785	0	949.785	0	949.785	0
	950.75	0	950.75	0	950.75	0	950.75	0	950.75	0	950.75	0	950.75	0	950.75	0	950.75	0	950.75	0	950.75	0	950.75	0
	951.714	0	951.714	0	951.714	0	951.714	0	951.714	0	951.714	0	951.714	0	951.714	0	951.714	0	951.714	0	951.714	0	951.714	0
	952.678	0	952.678	0	952.678	0	952.678	0	952.678	0	952.678	0	952.678	0	952.678	0	952.678	0	952.678	0	952.678	0	952.678	0
	953.643	0	953.643	0	953.643	0	953.643	0	953.643	0	953.643	0	953.643	0	953.643	0	953.643	0	953.643	0	953.643	0	953.643	0
	954.607	0	954.607	0	954.607	0	954.607	0	954.607	0	954.607	0	954.607	0	954.607	0	954.607	0	954.607	0	954.607	0	954.607	0
	955.571	0	955.571	0	955.571	0	955.571	0	955.571	0	955.571	0	955.571	0	955.571	0	955.571	0	955.571	0	955.571	0	955.571	0
	956.535	0	956.535	0	956.535	0	956.535	0	956.535	0	956.535	0	956.535	0	956.535	0	956.535	0	956.535	0	956.535	0	956.535	0
	957.5	0	957.5	0	957.5	0	957.5	0	957.5	0	957.5	0	957.5	0	957.5	0	957.5	0	957.5	0	957.5	0	957.5	0
	958.464	0	958.464	0	958.464	0	958.464	0	958.464	0	958.464	0	958.464	0	958.464	0	958.464	0	958.464	0	958.464	0	958.464	0
	959.428	0	959.428	0	959.428	0	959.428	0	959.428	0	959.428	0	959.428	0	959.428	0	959.428	0	959.428	0	959.428	0	959.428	0
	960.392	0	960.392	0	960.392	0	960.392	0	960.392	0	960.392	0	960.392	0	960.392	0	960.392	0	960.392	0	960.392	0	960.392	0
	961.356	0	961.356	0	961.356	0	961.356	0	961.356	0	961.356	0	961.356	0	961.356	0	961.356	0	961.356	0	961.356	0	961.356	0
	962.321	0	962.321	0	962.321	0	962.321	0	962.321	0	962.321	0	962.321	0	962.321	0	962.321	0	962.321	0	962.321	0	962.321	0
	963.285	0	963.285	0	963.285	0	963.285	0	963.285	0	963.285	0	963.285	0	963.285	0	963.285	0	963.285	0	963.285	0	963.285	0
	964.249	0	964.249	0	964.249	0	964.249	0	964.249	0	964.249	0	964.249	0	964.249	0	964.249	0	964.249	0	964.249	0	964.249	0
	965.213	0	965.213	0	965.213	0	965.213	0	965.213	0	965.213	0	965.213	0	965.213	0	965.213	0	965.213	0	965.213	0	965.213	0
	966.178	0	966.178	0	966.178	0	966.178	0	966.178	0	966.178	0	966.178	0	966.178	0	966.178	0	966.178	0	966.178	0	966.178	0
	967.142	0	967.142	0	967.142	0	967.142	0	967.142	0	967.142	0	967.142	0	967.142	0	967.142	0	967.142	0	967.142	0	967.142	0
	968.106	0	968.106	0	968.106	0	968.106	0	968.106	0	968.106	0	968.106	0	968.106	0	968.106	0	968.106	0	968.106	0	968.106	0
	969.071	0	969.071	0	969.071	0	969.071	0	969.071	0	969.071	0	969.071	0	969.071	0	969.071	0	969.071	0	969.071	0	969.071	0
	970.035	0	970.035	0	970.035	0	970.035	0	970.035	0	970.035	0	970.035	0	970.035	0	970.035	0	970.035	0	970.035	0	970.035	0
	970.999	0	970.999	0	970.999	0	970.999	0	970.999	0	970.999	0	970.999	0	970.999	0	970.999	0	970.999	0	970.999	0	970.999	0
	971.963	0	971.963	0	971.963	0	971.963	0	971.963	0	971.963	0	971.963	0	971.963	0	971.963	0	971.963	0	971.963	0	971.963	0
	972.928	0	972.928	0	972.928	0	972.928	0	972.928	0	972.928	0	972.928	0	972.928	0	972.928	0	972.928	0	972.928	0	972.928	0
	973.892	0	973.892	0	973.892	0	973.892	0	973.892	0	973.892	0	973.892	0	973.892	0	973.892	0	973.892	0	973.892	0	973.892	0
	974.856	0	974.856	0	974.856	0	974.856	0	974.856	0	974.856	0	974.856	0	974.856	0	974.856	0	974.856	0	974.856	0	974.856	0
	975.82	0	975.82	0	975.82	0	975.82	0	975.82	0	975.82	0	975.82	0	975.82	0	975.82	0	975.82	0	975.82	0	975.82	0
	976.784	0	976.784	0	976.784	0	976.784	0	976.784	0	976.784	0	976.784	0	976.784	0	976.784	0	976.784	0	976.784	0	976.784	0
	977.749	0	977.749	0	977.749	0	977.749	0	977.749	0	977.749	0	977.749	0	977.749	0	977.749	0	977.749	0	977.749	0	977.749	0
	978.713	0	978.713	0	978.713	0	978.713	0	978.713	0	978.713	0	978.713	0	978.713	0	978.713	0	978.713	0	978.713	0	978.713	0
	979.677	0	979.677	0	979.677	0	979.677	0	979.677	0	979.677	0	979.677	0	979.677	0	979.677	0	979.677	0	979.677	0	979.677	0
	980.641	0	980.641	0	980.641	0	980.641	0	980.641	0	980.641	0	980.641	0	980.641	0	980.641	0	980.641	0	980.641	0	980.641	0
	981.606	0	981.606	0	981.606	0	981.606	0	981.606	0	981.606	0	981.606	0	981.606	0	981.606	0	981.606	0	981.606	0	981.606	0
	982.57	0	982.57	0	982.57	0	982.57	0	982.57	0	982.57	0	982.57	0	982.57	0	982.57	0	982.57	0	982.57	0	982.57	0
	983.534	0	983.534	0	983.534	0	983.534	0	983.534	0	983.534	0	983.534	0	983.534	0	983.534	0	983.534	0	983.534	0	983.534	0
	984.499	0	984.499	0	984.499	0	984.499	0	984.499	0	984.499	0	984.499	0	984.499	0	984.499	0	984.499	0	984.499	0	984.499	0
	985.463	0	985.463	0	985.463	0	985.463	0	985.463	0	985.463	0	985.463	0	985.463	0	985.463	0	985.463	0	985.463	0	985.463	0
	986.427	0	986.427	0	986.427	0	986.427	0	986.427	0	986.427	0	986.427	0	986.427	0	986.427	0	986.427	0	986.427	0	986.427	0
	987.391	0	987.391	0	987.391	0	987.391	0	987.391	0	987.391	0	987.391	0	987.391	0	987.391	0	987.391	0	987.391	0	987.391	0
	988.356	0	988.356	0	988.356	0	988.356	0	988.356	0	988.356	0	988.356	0	988.356	0	988.356	0	988.356	0	988.356	0	988.356	0
	989.32	0	989.32	0	989.32	0	989.32	0	989.32	0	989.32	0	989.32	0	989.32	0	989.32	0	989.32	0	989.32	0	989.32	0
	990.284	0	990.284	0	990.284	0	990.284	0	990.284	0	990.284	0	990.284	0	990.284	0	990.284	0	990.284	0	990.284	0	990.284	0
	991.248	0	991.248	0	991.248	0	991.248	0	991.248	0	991.248	0	991.248	0	991.248	0	991.248	0	991.248	0	991.248	0	991.248	0
	992.212	0	992.212	0	992.212	0	992.212	0	992.212	0	992.212	0	992.212	0	992.212	0	992.212	0	992.212	0	992.212	0	992.212	0
	993.177	0	993.177	0	993.177	0	993.177	0	993.177	0	993.177	0	993.177	0	993.177	0	993.177	0	993.177	0	993.177	0	993.177	0
	994.141	0	994.141	0	994.141	0	994.141	0	994.141	0	994.141	0	994.141	0	994.141	0	994.141	0	994.141	0	994.141	0	994.141	0
	995.105	0	995.105	0	995.105	0	995.105	0	995.105	0	995.105	0	995.105	0	995.105	0	995.105	0	995.105	0	995.105	0	995.105	0
	996.069	0	996.069	0	996.069	0	996.069	0	996.069	0	996.069	0	996.069	0	996.069	0	996.069	0	996.069	0	996.069	0	996.069	0
	997.034	0	997.034	0	997.034	0	997.034	0	997.034	0	997.034	0	997.034	0	997.034	0	997.034	0	997.034	0	997.034	0	997.034	0
	997.998	0	997.998	0	997.998	0	997.998	0	997.998	0	997.998	0	997.998	0	997.998	0	997.998	0	997.998	0	997.998	0	997.998	0
	998.962	0	998.962	0	998.962	0	998.962	0	998.962	0	998.962	0	998.962	0	998.962	0	998.962	0	998.962	0	998.962	0	998.962	0
	999.927	0	999.927	-0.000815638	999.927	-0.00138	999.927	-0.00153	999.927	-0.00137	999.927	-0.00142	999.927	-0.0011	999.927	-0.0011	999.927	-0.00105	999.927	-0.00125	999.927	-0.000938016	999.927	-0.000614672
	1000.89	0	1000.89	-0.0008178	1000.89	-0.00137	1000.89	-0.00153	1000.89	-0.00142	1000.89	-0.00141	1000.89	-0.00113	1000.89	-0.0011	1000.89	-0.00105	1000.89	-0.00123	1000.89	-0.000931258	1000.89	-0.00062255
	1001.86	0	1001.86	-0.000820209	1001.86	-0.00137	1001.86	-0.00153	1001.86	-0.00146	1001.86	-0.00139	1001.86	-0.00114	1001.86	-0.00111	1001.86	-0.00104	1001.86	-0.00119	1001.86	-0.000921229	1001.86	-0.000633495
	1002.82	0	1002.82	-0.000818753	1002.82	-0.00137	1002.82	-0.00153	1002.82	-0.00149	1002.82	-0.00137	1002.82	-0.00115	1002.82	-0.00111	1002.82	-0.00101	1002.82	-0.00115	1002.82	-0.000904674	1002.82	-0.000641865
	1003.78	0	1003.78	-0.000810832	1003.78	-0.00136	1003.78	-0.00152	1003.78	-0.0015	1003.78	-0.00134	1003.78	-0.00114	1003.78	-0.00112	1003.78	-0.000984497	1003.78	-0.00111	1003.78	-0.000882308	1003.78	-0.000646678
	1004.75	0	1004.75	-0.000794795	1004.75	-0.00135	1004.75	-0.00151	1004.75	-0.0015	1004.75	-0.00131	1004.75	-0.00113	1004.75	-0.00113	1004.75	-0.000953503	1004.75	-0.00106	1004.75	-0.000858636	1004.75	-0.000650971
	1005.71	0	1005.71	-0.000773143	1005.71	-0.00134	1005.71	-0.00149	1005.71	-0.00149	1005.71	-0.00127	1005.71	-0.00111	1005.71	-0.00114	1005.71	-0.000927096	1005.71	-0.00103	1005.71	-0.000840837	1005.71	-0.00066201
	1006.68	0	1006.68	-0.000749065	1006.68	-0.00133	1006.68	-0.00147	1006.68	-0.00148	1006.68	-0.00124	1006.68	-0.0011	1006.68	-0.00115	1006.68	-0.000908918	1006.68	-0.001	1006.68	-0.000835825	1006.68	-0.000684888
	1007.64	0	1007.64	-0.000727127	1007.64	-0.00132	1007.64	-0.00145	1007.64	-0.00147	1007.64	-0.00121	1007.64	-0.0011	1007.64	-0.00116	1007.64	-0.000903208	1007.64	-0.000994531	1007.64	-0.000847259	1007.64	-0.00072158
	1008.61	0	1008.61	-0.000711313	1008.61	-0.00132	1008.61	-0.00144	1008.61	-0.00146	1008.61	-0.0012	1008.61	-0.00112	1008.61	-0.00118	1008.61	-0.000909216	1008.61	-0.001	1008.61	-0.000873993	1008.61	-0.000767811
	1009.57	0	1009.57	-0.000704511	1009.57	-0.00133	1009.57	-0.00144	1009.57	-0.00147	1009.57	-0.00121	1009.57	-0.00115	1009.57	-0.00119	1009.57	-0.000924448	1009.57	-0.00102	1009.57	-0.000909921	1009.57	-0.000815081
	1010.53	0	1010.53	-0.000707142	1010.53	-0.00134	1010.53	-0.00146	1010.53	-0.00148	1010.53	-0.00121	1010.53	-0.00119	1010.53	-0.00121	1010.53	-0.00094296	1010.53	-0.00104	1010.53	-0.000946275	1010.53	-0.00085133
	1011.5	0	1011.5	-0.000717437	1011.5	-0.00134	1011.5	-0.00148	1011.5	-0.0015	1011.5	-0.00122	1011.5	-0.00122	1011.5	-0.00122	1011.5	-0.000958918	1011.5	-0.00106	1011.5	-0.000973561	1011.5	-0.000866861
	1012.46	0	1012.46	-0.000731602	1012.46	-0.00135	1012.46	-0.0015	1012.46	-0.0015	1012.46	-0.00123	1012.46	-0.00123	1012.46	-0.00122	1012.46	-0.000966581	1012.46	-0.00106	1012.46	-0.000985826	1012.46	-0.000855642
	1013.43	0	1013.43	-0.000745758	1013.43	-0.00134	1013.43	-0.00151	1013.43	-0.0015	1013.43	-0.00122	1013.43	-0.00124	1013.43	-0.00121	1013.43	-0.000963793	1013.43	-0.00106	1013.43	-0.000980473	1013.43	-0.000819719
	1014.39	0	1014.39	-0.000756218	1014.39	-0.00133	1014.39	-0.00152	1014.39	-0.00149	1014.39	-0.00121	1014.39	-0.00123	1014.39	-0.0012	1014.39	-0.000949249	1014.39	-0.00105	1014.39	-0.000959431	1014.39	-0.000765697
	1015.35	0	1015.35	-0.000760861	1015.35	-0.0013	1015.35	-0.00151	1015.35	-0.00148	1015.35	-0.0012	1015.35	-0.0012	1015.35	-0.00118	1015.35	-0.000925562	1015.35	-0.00103	1015.35	-0.000926786	1015.35	-0.000703982
	1016.32	0	1016.32	-0.000758287	1016.32	-0.00128	1016.32	-0.0015	1016.32	-0.00145	1016.32	-0.00118	1016.32	-0.00117	1016.32	-0.00116	1016.32	-0.000895555	1016.32	-0.001	1016.32	-0.000887877	1016.32	-0.000644588
	1017.28	0	1017.28	-0.000749843	1017.28	-0.00125	1017.28	-0.00148	1017.28	-0.00142	1017.28	-0.00116	1017.28	-0.00114	1017.28	-0.00114	1017.28	-0.000864563	1017.28	-0.000977755	1017.28	-0.000848902	1017.28	-0.000596985
	1018.25	0	1018.25	-0.000736468	1018.25	-0.00123	1018.25	-0.00145	1018.25	-0.00139	1018.25	-0.00115	1018.25	-0.0011	1018.25	-0.00111	1018.25	-0.000836225	1018.25	-0.00095078	1018.25	-0.00081382	1018.25	-0.000565173
	1019.21	0	1019.21	-0.000720513	1019.21	-0.00121	1019.21	-0.00143	1019.21	-0.00137	1019.21	-0.00115	1019.21	-0.00107	1019.21	-0.00109	1019.21	-0.000815654	1019.21	-0.000925984	1019.21	-0.000786255	1019.21	-0.000550879
	1020.18	0	1020.18	-0.000702924	1020.18	-0.0012	1020.18	-0.00141	1020.18	-0.00135	1020.18	-0.00114	1020.18	-0.00105	1020.18	-0.00106	1020.18	-0.000803941	1020.18	-0.000904659	1020.18	-0.000766719	1020.18	-0.000550052
	1021.14	0	1021.14	-0.000684521	1021.14	-0.0012	1021.14	-0.00139	1021.14	-0.00133	1021.14	-0.00114	1021.14	-0.00103	1021.14	-0.00104	1021.14	-0.000801588	1021.14	-0.000887746	1021.14	-0.000754083	1021.14	-0.000557932
	1022.1	0	1022.1	-0.000665444	1022.1	-0.0012	1022.1	-0.00137	1022.1	-0.00132	1022.1	-0.00114	1022.1	-0.00102	1022.1	-0.00101	1022.1	-0.000805583	1022.1	-0.000874593	1022.1	-0.000744533	1022.1	-0.000566841
	1023.07	0	1023.07	-0.000645685	1023.07	-0.0012	1023.07	-0.00135	1023.07	-0.0013	1023.07	-0.00113	1023.07	-0.001	1023.07	-0.000983568	1023.07	-0.000812263	1023.07	-0.000862586	1023.07	-0.000733005	1023.07	-0.000570742
	1024.03	0	1024.03	-0.000625374	1024.03	-0.00119	1024.03	-0.00133	1024.03	-0.00129	1024.03	-0.00111	1024.03	-0.000984194	1024.03	-0.000951148	1024.03	-0.000815953	1024.03	-0.000847832	1024.03	-0.000713923	1024.03	-0.000563752
	1025	0	1025	-0.000605679	1025	-0.00119	1025	-0.00131	1025	-0.00127	1025	-0.00108	1025	-0.000961478	1025	-0.000915289	1025	-0.00081328	1025	-0.000827223	1025	-0.000683503	1025	-0.000544336
	1025.96	0	1025.96	-0.000588524	1025.96	-0.00117	1025.96	-0.00128	1025.96	-0.00125	1025.96	-0.00105	1025.96	-0.000934762	1025.96	-0.000877488	1025.96	-0.000801972	1025.96	-0.000799309	1025.96	-0.000641854	1025.96	-0.000513731
	1026.93	0	1026.93	-0.000575741	1026.93	-0.00116	1026.93	-0.00126	1026.93	-0.00122	1026.93	-0.00102	1026.93	-0.000905732	1026.93	-0.00084151	1026.93	-0.000783799	1026.93	-0.000765434	1026.93	-0.000592782	1026.93	-0.000476612
	1027.89	0	1027.89	-0.000569164	1027.89	-0.00114	1027.89	-0.00124	1027.89	-0.0012	1027.89	-0.00099374	1027.89	-0.000878254	1027.89	-0.000811944	1027.89	-0.000761916	1027.89	-0.000730118	1027.89	-0.00054406	1027.89	-0.000438818
	1028.85	0	1028.85	-0.000570034	1028.85	-0.00113	1028.85	-0.00123	1028.85	-0.00117	1028.85	-0.000972536	1028.85	-0.000856525	1028.85	-0.000793279	1028.85	-0.000742124	1028.85	-0.000700132	1028.85	-0.000504896	1028.85	-0.000407782
	1029.82	0	1029.82	-0.000577317	1029.82	-0.00112	1029.82	-0.00122	1029.82	-0.00116	1029.82	-0.000959862	1029.82	-0.000843091	1029.82	-0.000786982	1029.82	-0.000727027	1029.82	-0.000681428	1029.82	-0.000482081	1029.82	-0.000387096
	1030.78	0	1030.78	-0.00058926	1030.78	-0.00111	1030.78	-0.00123	1030.78	-0.00115	1030.78	-0.000955143	1030.78	-0.0008384	1030.78	-0.000792222	1030.78	-0.000719148	1030.78	-0.00067745	1030.78	-0.000478903	1030.78	-0.000377758
	1031.75	0	1031.75	-0.000602773	1031.75	-0.00111	1031.75	-0.00125	1031.75	-0.00115	1031.75	-0.000954572	1031.75	-0.000840385	1031.75	-0.00080418	1031.75	-0.000715814	1031.75	-0.000687114	1031.75	-0.000493235	1031.75	-0.000376376
	1032.71	0	1032.71	-0.000615002	1032.71	-0.00112	1032.71	-0.00127	1032.71	-0.00116	1032.71	-0.000954375	1032.71	-0.000844832	1032.71	-0.000816948	1032.71	-0.000713889	1032.71	-0.000706587	1032.71	-0.00051828	1032.71	-0.000378007
	1033.67	0	1033.67	-0.000623479	1033.67	-0.00112	1033.67	-0.00128	1033.67	-0.00117	1033.67	-0.000950522	1033.67	-0.000847759	1033.67	-0.000824067	1033.67	-0.000708013	1033.67	-0.000728795	1033.67	-0.000545401	1033.67	-0.000376462
	1034.64	0	1034.64	-0.000626804	1034.64	-0.00112	1034.64	-0.00129	1034.64	-0.00117	1034.64	-0.000940824	1034.64	-0.000845149	1034.64	-0.000821761	1034.64	-0.00069561	1034.64	-0.000746642	1034.64	-0.000566745	1034.64	-0.000367727
	1035.6	0	1035.6	-0.000624632	1035.6	-0.00112	1035.6	-0.00129	1035.6	-0.00116	1035.6	-0.000925825	1035.6	-0.000835877	1035.6	-0.000809243	1035.6	-0.000675141	1035.6	-0.000754928	1035.6	-0.000577738	1035.6	-0.000350604
	1036.57	0	1036.57	-0.000617769	1036.57	-0.00112	1036.57	-0.00128	1036.57	-0.00115	1036.57	-0.000908039	1036.57	-0.000820126	1036.57	-0.000789027	1036.57	-0.000648982	1036.57	-0.000751645	1036.57	-0.000577611	1036.57	-0.000327542
	1037.53	0	1037.53	-0.000606877	1037.53	-0.00112	1037.53	-0.00127	1037.53	-0.00113	1037.53	-0.0008914	1037.53	-0.000800275	1037.53	-0.000765296	1037.53	-0.000620473	1037.53	-0.000737925	1037.53	-0.000569272	1037.53	-0.000302552
	1038.5	0	1038.5	-0.000593153	1038.5	-0.00111	1038.5	-0.00125	1038.5	-0.00111	1038.5	-0.000878581	1038.5	-0.000778175	1038.5	-0.000742669	1038.5	-0.000594219	1038.5	-0.000716429	1038.5	-0.000556904	1038.5	-0.000280292
	1039.46	0	1039.46	-0.00057694	1039.46	-0.00112	1039.46	-0.00123	1039.46	-0.00109	1039.46	-0.000870991	1039.46	-0.000755976	1039.46	-0.000723442	1039.46	-0.000572585	1039.46	-0.00069094	1039.46	-0.000543987	1039.46	-0.000264212
	1040.42	0	1040.42	-0.000559176	1040.42	-0.00112	1040.42	-0.00122	1040.42	-0.00107	1040.42	-0.000868124	1040.42	-0.000734173	1040.42	-0.000709132	1040.42	-0.000557541	1040.42	-0.000665547	1040.42	-0.000532076	1040.42	-0.000256609
	1041.39	0	1041.39	-0.000541724	1041.39	-0.00113	1041.39	-0.00122	1041.39	-0.00106	1041.39	-0.000868434	1041.39	-0.000713973	1041.39	-0.000698957	1041.39	-0.000548586	1041.39	-0.000643378	1041.39	-0.000521449	1041.39	-0.000257619
	1042.35	0	1042.35	-0.000527084	1042.35	-0.00114	1042.35	-0.00122	1042.35	-0.00105	1042.35	-0.000869473	1042.35	-0.000695788	1042.35	-0.000691706	1042.35	-0.000545097	1042.35	-0.000626829	1042.35	-0.000511057	1042.35	-0.000266735
	1043.32	0	1043.32	-0.000518039	1043.32	-0.00115	1043.32	-0.00122	1043.32	-0.00104	1043.32	-0.000869122	1043.32	-0.00068048	1043.32	-0.000686384	1043.32	-0.00054499	1043.32	-0.000616895	1043.32	-0.000499582	1043.32	-0.000281185
	1044.28	0	1044.28	-0.000517355	1044.28	-0.00116	1044.28	-0.00122	1044.28	-0.00104	1044.28	-0.000866369	1044.28	-0.000668907	1044.28	-0.000682003	1044.28	-0.000547091	1044.28	-0.000613966	1044.28	-0.00048629	1044.28	-0.000298686
	1045.25	0	1045.25	-0.000525606	1045.25	-0.00117	1045.25	-0.00123	1045.25	-0.00104	1045.25	-0.000859946	1045.25	-0.00066031	1045.25	-0.000677091	1045.25	-0.000547703	1045.25	-0.000614592	1045.25	-0.000470454	1045.25	-0.000314221
	1046.21	0	1046.21	-0.00054106	1046.21	-0.00117	1046.21	-0.00123	1046.21	-0.00104	1046.21	-0.0008475	1046.21	-0.000652358	1046.21	-0.000669443	1046.21	-0.000543326	1046.21	-0.000613733	1046.21	-0.0004507	1046.21	-0.00032137
	1047.17	0	1047.17	-0.000558561	1047.17	-0.00116	1047.17	-0.00122	1047.17	-0.00104	1047.17	-0.000825354	1047.17	-0.000639892	1047.17	-0.000653873	1047.17	-0.00052732	1047.17	-0.000602886	1047.17	-0.000423611	1047.17	-0.000311209
	1048.14	0	1048.14	-0.000572313	1048.14	-0.00114	1048.14	-0.00121	1048.14	-0.00103	1048.14	-0.000789366	1048.14	-0.000616942	1048.14	-0.000625371	1048.14	-0.000493908	1048.14	-0.000574434	1048.14	-0.00038498	1048.14	-0.000275941
	1049.1	0	1049.1	-0.000575705	1049.1	-0.0011	1049.1	-0.00118	1049.1	-0.000997762	1049.1	-0.00073602	1049.1	-0.000578646	1049.1	-0.000578635	1049.1	-0.000437307	1049.1	-0.000522404	1049.1	-0.00033125	1049.1	-0.000209829
	1050.07	0	1050.07	-0.000565197	1050.07	-0.00104	1050.07	-0.00114	1050.07	-0.000954591	1050.07	-0.000664121	1050.07	-0.00052255	1050.07	-0.000512517	1050.07	-0.00035744	1050.07	-0.000445736	1050.07	-0.000260758	1050.07	-0.00011336
	1051.03	0	1051.03	-0.000541211	1051.03	-0.000975977	1051.03	-0.00109	1051.03	-0.000896511	1051.03	-0.000578228	1051.03	-0.000452618	1051.03	-0.000430375	1051.03	-0.000258553	1051.03	-0.000350015	1051.03	-0.000176887	1051.03	6.27124e-06
	1052	0	1052	-0.000508813	1052	-0.000911256	1052	-0.00102	1052	-0.000829526	1052	-0.000487691	1052	-0.000377248	1052	-0.000341839	1052	-0.000152682	1052	-0.000247671	1052	-8.79163e-05	1052	0.000133417
	1052.96	0	1052.96	-0.000475972	1052.96	-0.000858731	1052.96	-0.000963419	1052.96	-0.000763373	1052.96	-0.000405648	1052.96	-0.000308682	1052.96	-0.000259771	1052.96	-5.45162e-05	1052.96	-0.000154569	1052.96	-5.75237e-06	1052.96	0.000249524
	1053.92	0	1053.92	-0.000451077	1053.92	-0.000828316	1053.92	-0.000916043	1053.92	-0.000710617	1053.92	-0.000345676	1053.92	-0.000259586	1053.92	-0.000199209	1053.92	1.8854e-05	1053.92	-8.63519e-05	1053.92	5.63301e-05	1053.92	0.000335163
	1054.89	0	1054.89	-0.00044003	1054.89	-0.000824454	1054.89	-0.000889898	1054.89	-0.000681242	1054.89	-0.000317355	1054.89	-0.000238985	1054.89	-0.000170729	1054.89	5.53312e-05	1054.89	-5.33351e-05	1054.89	8.87663e-05	1054.89	0.000376932
	1055.85	0	1055.85	-0.000444203	1055.85	-0.000846545	1055.85	-0.000889508	1055.85	-0.000682508	1055.85	-0.000324617	1055.85	-0.000249697	1055.85	-0.000179563	1055.85	4.88973e-05	1055.85	-5.95205e-05	1055.85	8.76749e-05	1055.85	0.000368712
	1056.82	0	1056.82	-0.000460455	1056.82	-0.000886905	1056.82	-0.000913421	1056.82	-0.000714352	1056.82	-0.000363518	1056.82	-0.000288274	1056.82	-0.000222638	1056.82	2.59501e-06	1056.82	-0.000100407	1056.82	5.6059e-05	1056.82	0.000314902
	1057.78	0	1057.78	-0.000481688	1057.78	-0.00093481	1057.78	-0.000955057	1057.78	-0.000770928	1057.78	-0.000423689	1057.78	-0.000345493	1057.78	-0.000290573	1057.78	-7.36335e-05	1057.78	-0.000164835	1057.78	2.95852e-06	1057.78	0.000227501
	1058.75	0	1058.75	-0.000501024	1058.75	-0.000978917	1058.75	-0.00101	1058.75	-0.000841646	1058.75	-0.000492397	1058.75	-0.000411107	1058.75	-0.000370371	1058.75	-0.000165329	1058.75	-0.00024006	1058.75	-6.07278e-05	1058.75	0.000122538
	1059.71	0	1059.71	-0.00051359	1059.71	-0.00101	1059.71	-0.00106	1059.71	-0.000915446	1059.71	-0.000558449	1059.71	-0.000475603	1059.71	-0.000449661	1059.71	-0.000259051	1059.71	-0.000315099	1059.71	-0.000125126	1059.71	1.46665e-05
	1060.67	0	1060.67	-0.000518766	1060.67	-0.00103	1060.67	-0.0011	1060.67	-0.000983708	1060.67	-0.000615802	1060.67	-0.000534432	1060.67	-0.000519577	1060.67	-0.000344498	1060.67	-0.000383885	1060.67	-0.000185546	1060.67	-8.56227e-05
	1061.64	0	1061.64	-0.00052041	1061.64	-0.00104	1061.64	-0.00115	1061.64	-0.00104	1061.64	-0.000664573	1061.64	-0.000587764	1061.64	-0.000578276	1061.64	-0.000418678	1061.64	-0.000445948	1061.64	-0.00024254	1061.64	-0.00017525
	1062.6	0	1062.6	-0.000524636	1062.6	-0.00105	1062.6	-0.00119	1062.6	-0.00109	1062.6	-0.000708821	1062.6	-0.000639782	1062.6	-0.000628492	1062.6	-0.000483198	1062.6	-0.000505597	1062.6	-0.000300902	1062.6	-0.000256367
	1063.57	0	1063.57	-0.000537582	1063.57	-0.00107	1063.57	-0.00124	1063.57	-0.00114	1063.57	-0.000756352	1063.57	-0.000695495	1063.57	-0.000676823	1063.57	-0.000544383	1063.57	-0.000569902	1063.57	-0.000367043	1063.57	-0.000335387
	1064.53	0	1064.53	-0.000562586	1064.53	-0.0011	1064.53	-0.0013	1064.53	-0.00119	1064.53	-0.000812606	1064.53	-0.000759182	1064.53	-0.000729875	1064.53	-0.000607676	1064.53	-0.000644774	1064.53	-0.000444968	1064.53	-0.000418881
	1065.49	0	1065.49	-0.000598132	1065.49	-0.00115	1065.49	-0.00137	1065.49	-0.00124	1065.49	-0.000879077	1065.49	-0.000830425	1065.49	-0.000792847	1065.49	-0.000678034	1065.49	-0.000733052	1065.49	-0.000534744	1065.49	-0.000510869
	1066.46	0	1066.46	-0.000638874	1066.46	-0.00121	1066.46	-0.00143	1066.46	-0.00129	1066.46	-0.000952175	1066.46	-0.000906017	1066.46	-0.000866009	1066.46	-0.000754742	1066.46	-0.000832484	1066.46	-0.000632184	1066.46	-0.000610487
	1067.42	0	1067.42	-0.000677322	1067.42	-0.00126	1067.42	-0.00149	1067.42	-0.00133	1067.42	-0.00102	1067.42	-0.00097859	1067.42	-0.000946074	1067.42	-0.000834809	1067.42	-0.000937401	1067.42	-0.000727796	1067.42	-0.000713
	1068.39	0	1068.39	-0.000705983	1068.39	-0.00131	1068.39	-0.00153	1068.39	-0.00136	1068.39	-0.00109	1068.39	-0.00104	1068.39	-0.00103	1068.39	-0.000910311	1068.39	-0.00104	1068.39	-0.000811814	1068.39	-0.000809657
	1069.35	0	1069.35	-0.000720276	1069.35	-0.00134	1069.35	-0.00154	1069.35	-0.00138	1069.35	-0.00113	1069.35	-0.00108	1069.35	-0.0011	1069.35	-0.000974584	1069.35	-0.00113	1069.35	-0.000875298	1069.35	-0.000890141
	1070.32	0	1070.32	-0.00071888	1070.32	-0.00135	1070.32	-0.00153	1070.32	-0.00137	1070.32	-0.00116	1070.32	-0.0011	1070.32	-0.00115	1070.32	-0.00102	1070.32	-0.00119	1070.32	-0.000913407	1070.32	-0.000944847
	1071.28	0	1071.28	-0.000705471	1071.28	-0.00134	1071.28	-0.0015	1071.28	-0.00134	1071.28	-0.00116	1071.28	-0.0011	1071.28	-0.00118	1071.28	-0.00105	1071.28	-0.00122	1071.28	-0.000925182	1071.28	-0.000968182
	1072.24	0	1072.24	-0.000685973	1072.24	-0.00131	1072.24	-0.00146	1072.24	-0.00129	1072.24	-0.00114	1072.24	-0.00108	1072.24	-0.00119	1072.24	-0.00105	1072.24	-0.00123	1072.24	-0.000915797	1072.24	-0.000959039
	1073.21	0	1073.21	-0.000667019	1073.21	-0.00127	1073.21	-0.00142	1073.21	-0.00123	1073.21	-0.00111	1073.21	-0.00104	1073.21	-0.00119	1073.21	-0.00104	1073.21	-0.00121	1073.21	-0.000892984	1073.21	-0.000922284
	1074.17	0	1074.17	-0.000654581	1074.17	-0.00122	1074.17	-0.00138	1074.17	-0.00117	1074.17	-0.00108	1074.17	-0.001	1074.17	-0.00117	1074.17	-0.00101	1074.17	-0.00117	1074.17	-0.000867033	1074.17	-0.000866809
	1075.14	0	1075.14	-0.00065252	1075.14	-0.00117	1075.14	-0.00136	1075.14	-0.00112	1075.14	-0.00106	1075.14	-0.000975049	1075.14	-0.00115	1075.14	-0.000986894	1075.14	-0.00114	1075.14	-0.000846024	1075.14	-0.00080461
	1076.1	0	1076.1	-0.000661628	1076.1	-0.00113	1076.1	-0.00136	1076.1	-0.00109	1076.1	-0.00104	1076.1	-0.000959305	1076.1	-0.00113	1076.1	-0.00095954	1076.1	-0.00111	1076.1	-0.000835166	1076.1	-0.000747178
	1077.07	0	1077.07	-0.000679663	1077.07	-0.00111	1077.07	-0.00137	1077.07	-0.00107	1077.07	-0.00104	1077.07	-0.000958957	1077.07	-0.00112	1077.07	-0.000933652	1077.07	-0.00109	1077.07	-0.000834134	1077.07	-0.000701997
	1078.03	0	1078.03	-0.000702377	1078.03	-0.0011	1078.03	-0.00139	1078.03	-0.00108	1078.03	-0.00105	1078.03	-0.000969757	1078.03	-0.00111	1078.03	-0.000905833	1078.03	-0.00108	1078.03	-0.000837786	1078.03	-0.000671534
	1078.99	0	1078.99	-0.00072371	1078.99	-0.00109	1078.99	-0.00141	1078.99	-0.0011	1078.99	-0.00105	1078.99	-0.000982986	1078.99	-0.00109	1078.99	-0.000872418	1078.99	-0.00107	1078.99	-0.000837819	1078.99	-0.000654485
	1079.96	0	1079.96	-0.000737906	1079.96	-0.00109	1079.96	-0.00143	1079.96	-0.00113	1079.96	-0.00105	1079.96	-0.000988882	1079.96	-0.00107	1079.96	-0.000828245	1079.96	-0.00106	1079.96	-0.000825785	1079.96	-0.000645924
	1080.92	0	1080.92	-0.000739246	1080.92	-0.00108	1080.92	-0.00143	1080.92	-0.00116	1080.92	-0.00103	1080.92	-0.000978312	1080.92	-0.00103	1080.92	-0.000773472	1080.92	-0.00104	1080.92	-0.000796532	1080.92	-0.000640446
	1081.89	0	1081.89	-0.000724932	1081.89	-0.00107	1081.89	-0.00142	1081.89	-0.00119	1081.89	-0.001	1081.89	-0.000948998	1081.89	-0.000978559	1081.89	-0.000709929	1081.89	-0.001	1081.89	-0.000750587	1081.89	-0.000634742
	1082.85	0	1082.85	-0.000695543	1082.85	-0.00104	1082.85	-0.0014	1082.85	-0.0012	1082.85	-0.000956888	1082.85	-0.000903957	1082.85	-0.000920867	1082.85	-0.000645775	1082.85	-0.000954772	1082.85	-0.000693898	1082.85	-0.000628869
	1083.82	0	1083.82	-0.000655445	1083.82	-0.00101	1083.82	-0.00138	1083.82	-0.0012	1083.82	-0.000905769	1083.82	-0.000854846	1083.82	-0.00086665	1083.82	-0.000590561	1083.82	-0.000911564	1083.82	-0.00063839	1083.82	-0.000626754
	1084.78	0	1084.78	-0.000611569	1084.78	-0.000990014	1084.78	-0.00135	1084.78	-0.00119	1084.78	-0.000859537	1084.78	-0.000815244	1084.78	-0.000828053	1084.78	-0.000553362	1084.78	-0.000881285	1084.78	-0.00059562	1084.78	-0.000632124
	1085.74	0	1085.74	-0.000572092	1085.74	-0.000975184	1085.74	-0.00132	1085.74	-0.00117	1085.74	-0.000828714	1085.74	-0.00079981	1085.74	-0.000813836	1085.74	-0.000540055	1085.74	-0.000873106	1085.74	-0.000576431	1085.74	-0.000648441
	1086.71	0	1086.71	-0.00054439	1086.71	-0.000973938	1086.71	-0.00131	1086.71	-0.00116	1086.71	-0.00082033	1086.71	-0.000816757	1086.71	-0.000828047	1086.71	-0.000551812	1086.71	-0.000889172	1086.71	-0.000584336	1086.71	-0.000677515
	1087.67	0	1087.67	-0.000532782	1087.67	-0.000986109	1087.67	-0.00132	1087.67	-0.00116	1087.67	-0.00083591	1087.67	-0.000867358	1087.67	-0.000867368	1087.67	-0.000583012	1087.67	-0.000924232	1087.67	-0.000617581	1087.67	-0.000716729
	1088.64	0	1088.64	-0.00053708	1088.64	-0.00101	1088.64	-0.00134	1088.64	-0.00117	1088.64	-0.000870088	1088.64	-0.000942949	1088.64	-0.000922961	1088.64	-0.000626256	1088.64	-0.000966863	1088.64	-0.000668066	1088.64	-0.000761784
	1089.6	0	1089.6	-0.000552912	1089.6	-0.00104	1089.6	-0.00136	1089.6	-0.0012	1089.6	-0.000913532	1089.6	-0.00103	1089.6	-0.000981958	1089.6	-0.000670474	1089.6	-0.001	1089.6	-0.000725379	1089.6	-0.000805562
	1090.57	0	1090.57	-0.000575155	1090.57	-0.00107	1090.57	-0.00139	1090.57	-0.00123	1090.57	-0.000956285	1090.57	-0.00111	1090.57	-0.00103	1090.57	-0.000709782	1090.57	-0.00103	1090.57	-0.00078029	1090.57	-0.000844319
	1091.53	0	1091.53	-0.000597121	1091.53	-0.0011	1091.53	-0.00141	1091.53	-0.00127	1091.53	-0.000990338	1091.53	-0.00117	1091.53	-0.00107	1091.53	-0.000737408	1091.53	-0.00104	1091.53	-0.000826418	1091.53	-0.000874003
	1092.49	0	1092.49	-0.000615445	1092.49	-0.00113	1092.49	-0.00142	1092.49	-0.00131	1092.49	-0.00101	1092.49	-0.0012	1092.49	-0.00108	1092.49	-0.000754022	1092.49	-0.00104	1092.49	-0.000862868	1092.49	-0.000893456
	1093.46	0	1093.46	-0.000628685	1093.46	-0.00117	1093.46	-0.00142	1093.46	-0.00136	1093.46	-0.00102	1093.46	-0.00119	1093.46	-0.00108	1093.46	-0.000759839	1093.46	-0.00103	1093.46	-0.000890209	1093.46	-0.000901387
	1094.42	0	1094.42	-0.000638356	1094.42	-0.00121	1094.42	-0.0014	1094.42	-0.0014	1094.42	-0.00102	1094.42	-0.00116	1094.42	-0.00107	1094.42	-0.000758595	1094.42	-0.00102	1094.42	-0.000910407	1094.42	-0.00089946
	1095.39	0	1095.39	-0.000646075	1095.39	-0.00126	1095.39	-0.00138	1095.39	-0.00144	1095.39	-0.00102	1095.39	-0.00111	1095.39	-0.00105	1095.39	-0.000750941	1095.39	-0.00101	1095.39	-0.000923105	1095.39	-0.00088718
	1096.35	0	1096.35	-0.00065244	1096.35	-0.0013	1096.35	-0.00135	1096.35	-0.00148	1096.35	-0.00102	1096.35	-0.00105	1096.35	-0.00103	1096.35	-0.000739893	1096.35	-0.00101	1096.35	-0.000925514	1096.35	-0.000865487
	1097.32	0	1097.32	-0.000657197	1097.32	-0.00134	1097.32	-0.00132	1097.32	-0.00151	1097.32	-0.00101	1097.32	-0.000988899	1097.32	-0.00101	1097.32	-0.000724996	1097.32	-0.00101	1097.32	-0.00091492	1097.32	-0.000835985
	1098.28	0	1098.28	-0.000658865	1098.28	-0.00137	1098.28	-0.00128	1098.28	-0.00153	1098.28	-0.000996773	1098.28	-0.000938869	1098.28	-0.000994574	1098.28	-0.000708055	1098.28	-0.00101	1098.28	-0.000887831	1098.28	-0.000802622
	1099.24	0	1099.24	-0.000656245	1099.24	-0.0014	1099.24	-0.00123	1099.24	-0.00153	1099.24	-0.000977285	1099.24	-0.00090329	1099.24	-0.000977696	1099.24	-0.000688391	1099.24	-0.000999254	1099.24	-0.000844838	1099.24	-0.000769719
	1100.21	0	1100.21	-0.000651295	1100.21	-0.00141	1100.21	-0.00119	1100.21	-0.00151	1100.21	-0.00095026	1100.21	-0.000883321	1100.21	-0.000962599	1100.21	-0.000667996	1100.21	-0.000986371	1100.21	-0.000791118	1100.21	-0.000742383
	1101.17	0	1101.17	-0.000647757	1101.17	-0.00142	1101.17	-0.00114	1101.17	-0.00147	1101.17	-0.000917282	1101.17	-0.00087926	1101.17	-0.000948899	1101.17	-0.000646812	1101.17	-0.000971823	1101.17	-0.000735693	1101.17	-0.000725116
	1102.14	0	1102.14	-0.000653399	1102.14	-0.00144	1102.14	-0.00112	1102.14	-0.00143	1102.14	-0.000883211	1102.14	-0.000889124	1102.14	-0.0009381	1102.14	-0.000627723	1102.14	-0.000960231	1102.14	-0.000690248	1102.14	-0.000723165
	1103.1	0	1103.1	-0.000674298	1103.1	-0.00147	1103.1	-0.00111	1103.1	-0.00138	1103.1	-0.000853773	1103.1	-0.000909804	1103.1	-0.000930612	1103.1	-0.000611091	1103.1	-0.000955097	1103.1	-0.000665755	1103.1	-0.0007378
	1104.07	0	1104.07	-0.00071606	1104.07	-0.00151	1104.07	-0.00114	1104.07	-0.00134	1104.07	-0.000832583	1104.07	-0.000937502	1104.07	-0.000927954	1104.07	-0.000601005	1104.07	-0.000957199	1104.07	-0.00066796	1104.07	-0.000768818
	1105.03	0	1105.03	-0.00077737	1105.03	-0.00155	1105.03	-0.00119	1105.03	-0.00133	1105.03	-0.000820838	1105.03	-0.000967841	1105.03	-0.000928782	1105.03	-0.000598016	1105.03	-0.000964438	1105.03	-0.000696714	1105.03	-0.000809947
	1105.99	0	1105.99	-0.000850926	1105.99	-0.00159	1105.99	-0.00126	1105.99	-0.00133	1105.99	-0.000815152	1105.99	-0.000994447	1105.99	-0.000930982	1105.99	-0.000604142	1105.99	-0.000972052	1105.99	-0.000743074	1105.99	-0.000853013
	1106.96	0	1106.96	-0.000924017	1106.96	-0.0016	1106.96	-0.00135	1106.96	-0.00133	1106.96	-0.000810102	1106.96	-0.00101	1106.96	-0.000929414	1106.96	-0.000615008	1106.96	-0.00097408	1106.96	-0.000793767	1106.96	-0.000884695
	1107.92	0	1107.92	-0.000982444	1107.92	-0.00158	1107.92	-0.00142	1107.92	-0.00134	1107.92	-0.000798251	1107.92	-0.00101	1107.92	-0.000920944	1107.92	-0.000626932	1107.92	-0.000965022	1107.92	-0.00083405	1107.92	-0.00089199
	1108.89	0	1108.89	-0.00101	1108.89	-0.00154	1108.89	-0.00147	1108.89	-0.00133	1108.89	-0.000773343	1108.89	-0.000995439	1108.89	-0.000900821	1108.89	-0.000629973	1108.89	-0.000939703	1108.89	-0.00085031	1108.89	-0.000862411
	1109.85	0	1109.85	-0.001	1109.85	-0.00147	1109.85	-0.00149	1109.85	-0.0013	1109.85	-0.000733809	1109.85	-0.00095504	1109.85	-0.000867581	1109.85	-0.00061662	1109.85	-0.000898109	1109.85	-0.000834078	1109.85	-0.000790989
	1110.82	0	1110.82	-0.000960271	1110.82	-0.00138	1110.82	-0.00147	1110.82	-0.00125	1110.82	-0.000681931	1110.82	-0.000894934	1110.82	-0.000821883	1110.82	-0.000578556	1110.82	-0.000843683	1110.82	-0.000785256	1110.82	-0.000681258
	1111.78	0	1111.78	-0.000886566	1111.78	-0.0013	1111.78	-0.00142	1111.78	-0.00118	1111.78	-0.000624953	1111.78	-0.000820926	1111.78	-0.000769057	1111.78	-0.000517395	1111.78	-0.000782767	1111.78	-0.000709488	1111.78	-0.000546292
	1112.74	0	1112.74	-0.000796545	1112.74	-0.00121	1112.74	-0.00135	1112.74	-0.0011	1112.74	-0.000571939	1112.74	-0.000741685	1112.74	-0.00071368	1112.74	-0.00043719	1112.74	-0.000722789	1112.74	-0.000617979	1112.74	-0.000403804
	1113.71	0	1113.71	-0.000706732	1113.71	-0.00115	1113.71	-0.00128	1113.71	-0.00103	1113.71	-0.000531244	1113.71	-0.000667139	1113.71	-0.000662047	1113.71	-0.000351725	1113.71	-0.000671985	1113.71	-0.00052173	1113.71	-0.000275604
	1114.67	0	1114.67	-0.000629241	1114.67	-0.0011	1114.67	-0.00121	1114.67	-0.000979799	1114.67	-0.000507463	1114.67	-0.000604041	1114.67	-0.000614769	1114.67	-0.000271412	1114.67	-0.000634282	1114.67	-0.000428357	1114.67	-0.000174576
	1115.64	0	1115.64	-0.000572281	1115.64	-0.00107	1115.64	-0.00115	1115.64	-0.000950369	1115.64	-0.0004988	1115.64	-0.000555755	1115.64	-0.00057165	1115.64	-0.000207117	1115.64	-0.000607639	1115.64	-0.000340954	1115.64	-0.000104641
	1116.6	0	1116.6	-0.000535351	1116.6	-0.00105	1116.6	-0.00111	1116.6	-0.00093895	1116.6	-0.000496574	1116.6	-0.000520239	1116.6	-0.000525378	1116.6	-0.000160322	1116.6	-0.000584539	1116.6	-0.000256912	1116.6	-5.82309e-05
	1117.57	0	1117.57	-0.000512851	1117.57	-0.00105	1117.57	-0.00107	1117.57	-0.000937312	1117.57	-0.000489207	1117.57	-0.000490931	1117.57	-0.000469055	1117.57	-0.000126114	1117.57	-0.000554679	1117.57	-0.000170194	1117.57	-2.20342e-05
	1118.53	0	1118.53	-0.000495061	1118.53	-0.00104	1118.53	-0.00104	1118.53	-0.000931834	1118.53	-0.000463394	1118.53	-0.000461115	1118.53	-0.000395813	1118.53	-9.18077e-05	1118.53	-0.000507581	1118.53	-7.629e-05	1118.53	1.98135e-05
	1119.49	0	1119.49	-0.000472059	1119.49	-0.00102	1119.49	-0.00101	1119.49	-0.00091214	1119.49	-0.000410079	1119.49	-0.000422665	1119.49	-0.000303751	1119.49	-4.79678e-05	1119.49	-0.000436057	1119.49	2.72329e-05	1119.49	7.71394e-05
	1120.46	0	1120.46	-0.000437669	1120.46	-0.000979298	1120.46	-0.000973955	1120.46	-0.000870084	1120.46	-0.000326786	1120.46	-0.000373091	1120.46	-0.000195881	1120.46	1.55831e-05	1120.46	-0.000338887	1120.46	0.000137803	1120.46	0.000152126
	1121.42	0	1121.42	-0.000391699	1121.42	-0.000925499	1121.42	-0.000927606	1121.42	-0.000808478	1121.42	-0.000219838	1121.42	-0.000312255	1121.42	-8.18824e-05	1121.42	9.68293e-05	1121.42	-0.000223944	1121.42	0.00024985	1121.42	0.000235877
	1122.39	0	1122.39	-0.000338214	1122.39	-0.000860236	1122.39	-0.000875244	1122.39	-0.000734559	1122.39	-0.000102923	1122.39	-0.000243659	1122.39	2.76386e-05	1122.39	0.000190758	1122.39	-0.000103218	1122.39	0.000354615	1122.39	0.000317088
	1123.35	0	1123.35	-0.000286154	1123.35	-0.00079388	1123.35	-0.000822926	1123.35	-0.000660996	1123.35	9.4866e-06	1123.35	-0.000171091	1123.35	0.000119929	1123.35	0.00028564	1123.35	1.14457e-05	1123.35	0.000445968	1123.35	0.00038429
	1124.32	0	1124.32	-0.000244317	1124.32	-0.000737157	1124.32	-0.000776786	1124.32	-0.000600417	1124.32	0.000104117	1124.32	-9.87029e-05	1124.32	0.000186808	1124.32	0.000371933	1124.32	0.000108525	1124.32	0.000518675	1124.32	0.000432359
	1125.28	0	1125.28	-0.000220554	1125.28	-0.000702325	1125.28	-0.000743113	1125.28	-0.000562671	1125.28	0.000170656	1125.28	-2.99028e-05	1125.28	0.000223614	1125.28	0.000439963	1125.28	0.000180058	1125.28	0.000570113	1125.28	0.000461614
	1126.24	0	1126.24	-0.000217712	1126.24	-0.000692862	1126.24	-0.000723665	1126.24	-0.000550509	1126.24	0.000206639	1126.24	3.35894e-05	1126.24	0.000233051	1126.24	0.000490915	1126.24	0.00022483	1126.24	0.00060161	1126.24	0.000479296
	1127.21	0	1127.21	-0.000235698	1127.21	-0.000708188	1127.21	-0.000717224	1127.21	-0.000559594	1127.21	0.000217562	1127.21	9.08131e-05	1127.21	0.000220193	1127.21	0.00052607	1127.21	0.000245745	1127.21	0.000616222	1127.21	0.000493734
	1128.17	0	1128.17	-0.000268518	1128.17	-0.000738587	1128.17	-0.000718418	1128.17	-0.000577788	1128.17	0.000212147	1128.17	0.000141747	1128.17	0.000196399	1128.17	0.000555112	1128.17	0.000251544	1128.17	0.000618761	1128.17	0.000515262
	1129.14	0	1129.14	-0.000310416	1129.14	-0.000774041	1129.14	-0.000721191	1129.14	-0.000592657	1129.14	0.000201194	1129.14	0.000187044	1129.14	0.000171535	1129.14	0.000583535	1129.14	0.000249295	1129.14	0.000615129	1129.14	0.000547403
	1130.1	0	1130.1	-0.000353894	1130.1	-0.000802587	1130.1	-0.000718382	1130.1	-0.000590648	1130.1	0.00019389	1130.1	0.000228055	1130.1	0.000157902	1130.1	0.000619474	1130.1	0.000249076	1130.1	0.000612784	1130.1	0.000593715
	1131.06	0	1131.06	-0.000391729	1131.06	-0.000814699	1131.06	-0.000706003	1131.06	-0.0005636	1131.06	0.000198523	1131.06	0.000268765	1131.06	0.000165359	1131.06	0.000666435	1131.06	0.000261818	1131.06	0.000621267	1131.06	0.000656179
	1132.03	0	1132.03	-0.000418281	1132.03	-0.000804933	1132.03	-0.000681729	1132.03	-0.000507805	1132.03	0.000219537	1132.03	0.000313861	1132.03	0.000201631	1132.03	0.000727172	1132.03	0.000295583	1132.03	0.000648624	1132.03	0.000736231
	1132.99	0	1132.99	-0.000428551	1132.99	-0.000773352	1132.99	-0.000646967	1132.99	-0.000426493	1132.99	0.000258922	1132.99	0.000369214	1132.99	0.000270219	1132.99	0.000801894	1132.99	0.000357233	1132.99	0.000702864	1132.99	0.000833994
	1133.96	0	1133.96	-0.000419599	1133.96	-0.000722195	1133.96	-0.000605133	1133.96	-0.000327109	1133.96	0.000316443	1133.96	0.000437633	1133.96	0.000370287	1133.96	0.000890224	1133.96	0.000447744	1133.96	0.000786098	1133.96	0.000948376
	1134.92	0	1134.92	-0.000389958	1134.92	-0.000657152	1134.92	-0.000560499	1134.92	-0.000220101	1134.92	0.000390841	1134.92	0.000520256	1134.92	0.000494307	1134.92	0.000988799	1134.92	0.000565196	1134.92	0.000896487	1134.92	0.00108
	1135.89	0	1135.89	-0.000341581	1135.89	-0.000584219	1135.89	-0.000517564	1135.89	-0.000116045	1135.89	0.000477108	1135.89	0.000611636	1135.89	0.000630996	1135.89	0.00109	1135.89	0.000700748	1135.89	0.00102	1135.89	0.00121
	1136.85	0	1136.85	-0.000280329	1136.85	-0.000512567	1136.85	-0.000481645	1136.85	-2.5449e-05	1136.85	0.000567613	1136.85	0.000703138	1136.85	0.000764316	1136.85	0.00119	1136.85	0.000839771	1136.85	0.00116	1136.85	0.00133
	1137.81	0	1137.81	-0.00021354	1137.81	-0.000448772	1137.81	-0.000454076	1137.81	4.48786e-05	1137.81	0.000653214	1137.81	0.000785253	1137.81	0.000881878	1137.81	0.00129	1137.81	0.000969165	1137.81	0.00128	1137.81	0.00143
	1138.78	0	1138.78	-0.000150505	1138.78	-0.000398797	1138.78	-0.000436131	1138.78	9.11286e-05	1138.78	0.000725185	1138.78	0.000849633	1138.78	0.000973322	1138.78	0.00136	1138.78	0.00108	1138.78	0.00139	1138.78	0.00151
	1139.74	0	1139.74	-9.73284e-05	1139.74	-0.000363957	1139.74	-0.000424763	1139.74	0.000115709	1139.74	0.000777976	1139.74	0.000894231	1139.74	0.00104	1139.74	0.00141	1139.74	0.00116	1139.74	0.00147	1139.74	0.00157
	1140.71	0	1140.71	-5.92544e-05	1140.71	-0.000344174	1140.71	-0.000416135	1140.71	0.000123881	1140.71	0.00080958	1140.71	0.000922249	1140.71	0.00108	1140.71	0.00145	1140.71	0.00122	1140.71	0.00153	1140.71	0.00161
	1141.67	0	1141.67	-3.55321e-05	1141.67	-0.000332707	1141.67	-0.00040246	1141.67	0.000125624	1141.67	0.000823504	1141.67	0.000943094	1141.67	0.00111	1141.67	0.00147	1141.67	0.00127	1141.67	0.00158	1141.67	0.00166
	1142.63	0	1142.63	-2.23712e-05	1142.63	-0.000322116	1142.63	-0.000377447	1142.63	0.000132343	1142.63	0.000828421	1142.63	0.000968581	1142.63	0.00115	1142.63	0.0015	1142.63	0.00132	1142.63	0.00163	1142.63	0.00171
	1143.6	0	1143.6	-1.36792e-05	1143.6	-0.000302585	1143.6	-0.000334431	1143.6	0.000155625	1143.6	0.000835295	1143.6	0.00101	1143.6	0.0012	1143.6	0.00154	1143.6	0.00137	1143.6	0.00168	1143.6	0.00179
	1144.56	0	1144.56	-4.72012e-06	1144.56	-0.000270099	1144.56	-0.000271525	1144.56	0.0002013	1144.56	0.00085308	1144.56	0.00107	1144.56	0.00128	1144.56	0.00159	1144.56	0.00145	1144.56	0.00175	1144.56	0.00189
	1145.53	0	1145.53	7.86919e-06	1145.53	-0.000223787	1145.53	-0.000190263	1145.53	0.00027057	1145.53	0.000886965	1145.53	0.00115	1145.53	0.00138	1145.53	0.00167	1145.53	0.00155	1145.53	0.00183	1145.53	0.00201
	1146.49	0	1146.49	2.47609e-05	1146.49	-0.000167334	1146.49	-9.58371e-05	1146.49	0.000358807	1146.49	0.000938884	1146.49	0.00125	1146.49	0.0015	1146.49	0.00177	1146.49	0.00167	1146.49	0.00193	1146.49	0.00214
	1147.46	0	1147.46	4.42775e-05	1147.46	-0.000107566	1147.46	4.08413e-06	1147.46	0.000458826	1147.46	0.00101	1147.46	0.00136	1147.46	0.00163	1147.46	0.00188	1147.46	0.0018	1147.46	0.00203	1147.46	0.00227
	1148.42	0	1148.42	6.4397e-05	1148.42	-5.21225e-05	1148.42	0.000100754	1148.42	0.000560715	1148.42	0.00108	1148.42	0.00146	1148.42	0.00175	1148.42	0.002	1148.42	0.00193	1148.42	0.00215	1148.42	0.00239
	1149.38	0	1149.38	8.38944e-05	1149.38	-5.78446e-06	1149.38	0.000187383	1149.38	0.000657254	1149.38	0.00117	1149.38	0.00155	1149.38	0.00187	1149.38	0.00212	1149.38	0.00206	1149.38	0.00227	1149.38	0.0025
	1150.35	0	1150.35	0.000102498	1150.35	2.95826e-05	1150.35	0.000259405	1150.35	0.000743837	1150.35	0.00125	1150.35	0.00163	1150.35	0.00196	1150.35	0.00224	1150.35	0.00217	1150.35	0.0024	1150.35	0.0026
	1151.31	0	1151.31	0.000121959	1151.31	5.76912e-05	1151.31	0.000316201	1151.31	0.000821156	1151.31	0.00134	1151.31	0.0017	1151.31	0.00203	1151.31	0.00234	1151.31	0.00228	1151.31	0.00252	1151.31	0.00269
	1152.28	0	1152.28	0.000143074	1152.28	8.24325e-05	1152.28	0.000358253	1152.28	0.000890026	1152.28	0.00142	1152.28	0.00176	1152.28	0.0021	1152.28	0.00243	1152.28	0.00236	1152.28	0.00263	1152.28	0.00277
	1153.24	0	1153.24	0.000166472	1153.24	0.000108339	1153.24	0.000388444	1153.24	0.000952368	1153.24	0.00149	1153.24	0.0018	1153.24	0.00215	1153.24	0.0025	1153.24	0.00244	1153.24	0.00274	1153.24	0.00284
	1154.21	0	1154.21	0.000190385	1154.21	0.000136698	1154.21	0.000408358	1154.21	0.00101	1154.21	0.00156	1154.21	0.00184	1154.21	0.00219	1154.21	0.00256	1154.21	0.00249	1154.21	0.00282	1154.21	0.00289
	1155.17	0	1155.17	0.000212366	1155.17	0.000166751	1155.17	0.000419909	1155.17	0.00105	1155.17	0.00161	1155.17	0.00187	1155.17	0.00222	1155.17	0.0026	1155.17	0.00253	1155.17	0.00287	1155.17	0.00292
	1156.13	0	1156.13	0.000228574	1156.13	0.000193383	1156.13	0.000423396	1156.13	0.00108	1156.13	0.00163	1156.13	0.00188	1156.13	0.00225	1156.13	0.00261	1156.13	0.00254	1156.13	0.00288	1156.13	0.00293
	1157.1	0	1157.1	0.000236608	1157.1	0.000212261	1157.1	0.00041961	1157.1	0.0011	1157.1	0.00164	1157.1	0.00188	1157.1	0.00226	1157.1	0.00261	1157.1	0.00253	1157.1	0.00286	1157.1	0.00292
	1158.06	0	1158.06	0.000235471	1158.06	0.00021971	1158.06	0.000409679	1158.06	0.00109	1158.06	0.00162	1158.06	0.00186	1158.06	0.00225	1158.06	0.00259	1158.06	0.00249	1158.06	0.00282	1158.06	0.00288
	1159.03	0	1159.03	0.0002264	1159.03	0.00021566	1159.03	0.000395963	1159.03	0.00106	1159.03	0.00159	1159.03	0.00183	1159.03	0.00223	1159.03	0.00255	1159.03	0.00243	1159.03	0.00274	1159.03	0.00282
	1159.99	0	1159.99	0.000211656	1159.99	0.000201737	1159.99	0.000380245	1159.99	0.00102	1159.99	0.00154	1159.99	0.00178	1159.99	0.0022	1159.99	0.00249	1159.99	0.00236	1159.99	0.00266	1159.99	0.00274
	1160.96	0	1160.96	0.000193873	1160.96	0.000181421	1160.96	0.000364431	1160.96	0.000967061	1160.96	0.00148	1160.96	0.00173	1160.96	0.00214	1160.96	0.00242	1160.96	0.00226	1160.96	0.00256	1160.96	0.00265
	1161.92	0	1161.92	0.000174029	1161.92	0.000157811	1161.92	0.000348662	1161.92	0.000912139	1161.92	0.00142	1161.92	0.00167	1161.92	0.00206	1161.92	0.00233	1161.92	0.00215	1161.92	0.00246	1161.92	0.00256
	1162.88	0	1162.88	0.0001517	1162.88	0.000132219	1162.88	0.0003313	1162.88	0.000855545	1162.88	0.00135	1162.88	0.00161	1162.88	0.00197	1162.88	0.00222	1162.88	0.00204	1162.88	0.00235	1162.88	0.00245
	1163.85	0	1163.85	0.000125615	1163.85	0.000103217	1163.85	0.000309276	1163.85	0.000797188	1163.85	0.00128	1163.85	0.00154	1163.85	0.00185	1163.85	0.0021	1163.85	0.00191	1163.85	0.00223	1163.85	0.00233
	1164.81	0	1164.81	9.38284e-05	1164.81	6.83084e-05	1164.81	0.000279227	1164.81	0.000734537	1164.81	0.0012	1164.81	0.00146	1164.81	0.00172	1164.81	0.00197	1164.81	0.00178	1164.81	0.0021	1164.81	0.00219
	1165.78	0	1165.78	5.60881e-05	1165.78	2.49587e-05	1165.78	0.000238718	1165.78	0.000666521	1165.78	0.00111	1165.78	0.00138	1165.78	0.00157	1165.78	0.00182	1165.78	0.00165	1165.78	0.00195	1165.78	0.00206
	1166.74	0	1166.74	1.46222e-05	1166.74	-2.67391e-05	1166.74	0.00018725	1166.74	0.000594336	1166.74	0.00102	1166.74	0.00129	1166.74	0.00143	1166.74	0.00168	1166.74	0.00153	1166.74	0.00181	1166.74	0.00192
	1167.71	0	1167.71	-2.78383e-05	1167.71	-8.60495e-05	1167.71	0.000125756	1167.71	0.000520791	1167.71	0.000926066	1167.71	0.0012	1167.71	0.00129	1167.71	0.00155	1167.71	0.00142	1167.71	0.00168	1167.71	0.00179
	1168.67	0	1168.67	-6.66419e-05	1168.67	-0.000148197	1168.67	5.76172e-05	1168.67	0.000451513	1168.67	0.000838491	1168.67	0.00112	1168.67	0.00118	1168.67	0.00144	1168.67	0.00134	1168.67	0.00156	1168.67	0.00168
	1169.63	0	1169.63	-9.7676e-05	1169.63	-0.000207604	1169.63	-1.25886e-05	1169.63	0.000392455	1169.63	0.000764486	1169.63	0.00104	1169.63	0.00109	1169.63	0.00136	1169.63	0.00127	1169.63	0.00148	1169.63	0.0016
	1170.6	0	1170.6	-0.000118659	1170.6	-0.000258474	1170.6	-7.99594e-05	1170.6	0.000348023	1170.6	0.000709703	1170.6	0.000984954	1170.6	0.00104	1170.6	0.00131	1170.6	0.00124	1170.6	0.00143	1170.6	0.00155
	1171.56	0	1171.56	-0.000129489	1171.56	-0.000297388	1171.56	-0.000140234	1171.56	0.000319182	1171.56	0.000676721	1171.56	0.000946984	1171.56	0.00103	1171.56	0.00129	1171.56	0.00124	1171.56	0.00142	1171.56	0.00154
	1172.53	0	1172.53	-0.000131846	1172.53	-0.000321178	1172.53	-0.000189004	1172.53	0.000305166	1172.53	0.000665891	1172.53	0.000930014	1172.53	0.00105	1172.53	0.00131	1172.53	0.00126	1172.53	0.00144	1172.53	0.00155
	1173.49	0	1173.49	-0.000129511	1173.49	-0.000331637	1173.49	-0.000223616	1173.49	0.000302117	1173.49	0.000674101	1173.49	0.000932649	1173.49	0.00109	1173.49	0.00135	1173.49	0.00131	1173.49	0.00148	1173.49	0.00159
	1174.46	0	1174.46	-0.000126463	1174.46	-0.000330257	1174.46	-0.000242679	1174.46	0.000305761	1174.46	0.000697074	1174.46	0.000952498	1174.46	0.00115	1174.46	0.0014	1174.46	0.00136	1174.46	0.00153	1174.46	0.00165
	1175.42	0	1175.42	-0.000126279	1175.42	-0.000321423	1175.42	-0.000246914	1175.42	0.000312311	1175.42	0.000729819	1175.42	0.000985823	1175.42	0.00122	1175.42	0.00147	1175.42	0.00143	1175.42	0.00159	1175.42	0.00173
	1176.38	0	1176.38	-0.000131397	1176.38	-0.000309594	1176.38	-0.000238824	1176.38	0.00031925	1176.38	0.000767758	1176.38	0.00103	1176.38	0.00129	1176.38	0.00153	1176.38	0.00149	1176.38	0.00165	1176.38	0.0018
	1177.35	0	1177.35	-0.000142592	1177.35	-0.000298256	1177.35	-0.000222327	1177.35	0.000325297	1177.35	0.000807406	1177.35	0.00108	1177.35	0.00135	1177.35	0.0016	1177.35	0.00155	1177.35	0.00172	1177.35	0.00188
	1178.31	0	1178.31	-0.000158776	1178.31	-0.000290418	1178.31	-0.000202303	1178.31	0.000330287	1178.31	0.000846294	1178.31	0.00112	1178.31	0.00141	1178.31	0.00165	1178.31	0.0016	1178.31	0.00178	1178.31	0.00195
	1179.28	0	1179.28	-0.000177805	1179.28	-0.000287864	1179.28	-0.000183678	1179.28	0.000333677	1179.28	0.000882624	1179.28	0.00117	1179.28	0.00146	1179.28	0.0017	1179.28	0.00164	1179.28	0.00184	1179.28	0.00201
	1180.24	0	1180.24	-0.000196284	1180.24	-0.000290827	1180.24	-0.000169928	1180.24	0.000335377	1180.24	0.000915402	1180.24	0.00121	1180.24	0.0015	1180.24	0.00175	1180.24	0.00168	1180.24	0.0019	1180.24	0.00206
	1181.2	0	1181.2	-0.000210352	1181.2	-0.000297954	1181.2	-0.000161948	1181.2	0.000335961	1181.2	0.000945573	1181.2	0.00124	1181.2	0.00154	1181.2	0.00179	1181.2	0.00171	1181.2	0.00196	1181.2	0.00211
	1182.17	0	1182.17	-0.000216682	1182.17	-0.000306513	1182.17	-0.000158324	1182.17	0.000337184	1182.17	0.000974379	1182.17	0.00127	1182.17	0.00157	1182.17	0.00182	1182.17	0.00175	1182.17	0.00201	1182.17	0.00215
	1183.13	0	1183.13	-0.00021352	1183.13	-0.000313735	1183.13	-0.00015592	1183.13	0.000341524	1183.13	0.001	1183.13	0.00129	1183.13	0.0016	1183.13	0.00186	1183.13	0.00179	1183.13	0.00206	1183.13	0.00219
	1184.1	0	1184.1	-0.000200323	1184.1	-0.000316438	1184.1	-0.0001499	1184.1	0.000352748	1184.1	0.00104	1184.1	0.00133	1184.1	0.00163	1184.1	0.0019	1184.1	0.00183	1184.1	0.00211	1184.1	0.00223
	1185.06	0	1185.06	-0.000177965	1185.06	-0.000311741	1185.06	-0.000136326	1185.06	0.000374694	1185.06	0.00108	1185.06	0.00136	1185.06	0.00167	1185.06	0.00196	1185.06	0.00189	1185.06	0.00216	1185.06	0.00229
	1186.03	0	1186.03	-0.000148738	1186.03	-0.000297506	1186.03	-0.0001125	1186.03	0.000409993	1186.03	0.00113	1186.03	0.00141	1186.03	0.00172	1186.03	0.00202	1186.03	0.00196	1186.03	0.00222	1186.03	0.00236
	1186.99	0	1186.99	-0.000115797	1186.99	-0.000273951	1186.99	-7.78702e-05	1186.99	0.000458912	1186.99	0.00119	1186.99	0.00148	1186.99	0.00178	1186.99	0.0021	1186.99	0.00204	1186.99	0.00229	1186.99	0.00245
	1187.95	0	1187.95	-8.17404e-05	1187.95	-0.000241575	1187.95	-3.36261e-05	1187.95	0.000519078	1187.95	0.00125	1187.95	0.00155	1187.95	0.00185	1187.95	0.00219	1187.95	0.00213	1187.95	0.00237	1187.95	0.00255
	1188.92	0	1188.92	-4.89963e-05	1188.92	-0.000202825	1188.92	1.72475e-05	1188.92	0.000585709	1188.92	0.00131	1188.92	0.00162	1188.92	0.00193	1188.92	0.00229	1188.92	0.00222	1188.92	0.00246	1188.92	0.00267
	1189.88	0	1189.88	-1.90933e-05	1189.88	-0.00016052	1189.88	7.11989e-05	1189.88	0.000652791	1189.88	0.00137	1189.88	0.0017	1189.88	0.00202	1189.88	0.00239	1189.88	0.00232	1189.88	0.00256	1189.88	0.00278
	1190.85	0	1190.85	6.88194e-06	1190.85	-0.000118909	1190.85	0.000124648	1190.85	0.000715084	1190.85	0.00143	1190.85	0.00177	1190.85	0.0021	1190.85	0.00248	1190.85	0.00241	1190.85	0.00265	1190.85	0.00288
	1191.81	0	1191.81	2.82523e-05	1191.81	-8.11911e-05	1191.81	0.000174271	1191.81	0.000768504	1191.81	0.00147	1191.81	0.00182	1191.81	0.00216	1191.81	0.00255	1191.81	0.00249	1191.81	0.00273	1191.81	0.00296
	1192.78	0	1192.78	4.46149e-05	1192.78	-5.01686e-05	1192.78	0.00021748	1192.78	0.000811334	1192.78	0.0015	1192.78	0.00186	1192.78	0.00222	1192.78	0.0026	1192.78	0.00255	1192.78	0.00279	1192.78	0.00302
	1193.74	0	1193.74	5.56063e-05	1193.74	-2.69684e-05	1193.74	0.00025253	1193.74	0.000843603	1193.74	0.00153	1193.74	0.00188	1193.74	0.00225	1193.74	0.00263	1193.74	0.00258	1193.74	0.00282	1193.74	0.00304
	1194.7	0	1194.7	6.13315e-05	1194.7	-1.10099e-05	1194.7	0.000278543	1194.7	0.000866526	1194.7	0.00154	1194.7	0.00189	1194.7	0.00225	1194.7	0.00263	1194.7	0.00259	1194.7	0.00282	1194.7	0.00303
	1195.67	0	1195.67	6.30759e-05	1195.67	9.39479e-07	1195.67	0.000296111	1195.67	0.000881472	1195.67	0.00153	1195.67	0.00187	1195.67	0.00223	1195.67	0.00259	1195.67	0.00255	1195.67	0.00278	1195.67	0.00298
	1196.63	0	1196.63	6.36304e-05	1196.63	1.34205e-05	1196.63	0.00030761	1196.63	0.000890245	1196.63	0.00151	1196.63	0.00182	1196.63	0.00217	1196.63	0.00252	1196.63	0.00248	1196.63	0.0027	1196.63	0.00289
	1197.6	0	1197.6	6.77931e-05	1197.6	3.33273e-05	1197.6	0.000317305	1197.6	0.000895101	1197.6	0.00148	1197.6	0.00175	1197.6	0.00208	1197.6	0.00241	1197.6	0.00236	1197.6	0.00256	1197.6	0.00274
	1198.56	0	1198.56	8.0846e-05	1198.56	6.62864e-05	1198.56	0.00033024	1198.56	0.000898608	1198.56	0.00143	1198.56	0.00166	1198.56	0.00196	1198.56	0.00226	1198.56	0.0022	1198.56	0.00238	1198.56	0.00254
	1199.53	0	1199.53	0.000108379	1199.53	0.000117643	1199.53	0.000353068	1199.53	0.000904882	1199.53	0.00137	1199.53	0.00155	1199.53	0.00181	1199.53	0.00208	1199.53	0.002	1199.53	0.00216	1199.53	0.00229
	1200.49	0	1200.49	0.000154047	1200.49	0.000189272	1200.49	0.000390817	1200.49	0.000918692	1200.49	0.00132	1200.49	0.00143	1200.49	0.00165	1200.49	0.00189	1200.49	0.00179	1200.49	0.00191	1200.49	0.00202
	1201.45	0	1201.45	0.000218364	1201.45	0.000279673	1201.45	0.00044654	1201.45	0.000945171	1201.45	0.00128	1201.45	0.00132	1201.45	0.0015	1201.45	0.0017	1201.45	0.00158	1201.45	0.00167	1201.45	0.00174
	1202.42	0	1202.42	0.000297819	1202.42	0.0003828	1202.42	0.000519547	1202.42	0.000987775	1202.42	0.00125	1202.42	0.00124	1202.42	0.00137	1202.42	0.00154	1202.42	0.0014	1202.42	0.00146	1202.42	0.0015
	1203.38	0	1203.38	0.000384346	1203.38	0.00048879	1203.38	0.000604785	1203.38	0.00105	1203.38	0.00126	1203.38	0.00119	1203.38	0.00129	1203.38	0.00144	1203.38	0.00129	1203.38	0.00131	1203.38	0.00133
	1204.35	0	1204.35	0.000467016	1204.35	0.000585543	1204.35	0.000693392	1204.35	0.00112	1204.35	0.0013	1204.35	0.0012	1204.35	0.00128	1204.35	0.00141	1204.35	0.00125	1204.35	0.00125	1204.35	0.00126
	1205.31	0	1205.31	0.000534067	1205.31	0.00066128	1205.31	0.000774481	1205.31	0.00119	1205.31	0.00136	1205.31	0.00126	1205.31	0.00133	1205.31	0.00146	1205.31	0.00129	1205.31	0.00129	1205.31	0.00129
	1206.28	0	1206.28	0.000575442	1206.28	0.000706463	1206.28	0.000837595	1206.28	0.00127	1206.28	0.00144	1206.28	0.00137	1206.28	0.00144	1206.28	0.00158	1206.28	0.00142	1206.28	0.00143	1206.28	0.00144
	1207.24	0	1207.24	0.000585593	1207.24	0.000716644	1207.24	0.000875752	1207.24	0.00132	1207.24	0.00154	1207.24	0.00151	1207.24	0.0016	1207.24	0.00176	1207.24	0.00161	1207.24	0.00164	1207.24	0.00168
	1208.2	0	1208.2	0.000564597	1208.2	0.000693718	1208.2	0.000887267	1208.2	0.00136	1208.2	0.00163	1208.2	0.00167	1208.2	0.00179	1208.2	0.00198	1208.2	0.00185	1208.2	0.00192	1208.2	0.00198
	1209.17	0	1209.17	0.000518775	1209.17	0.000645551	1209.17	0.000876608	1209.17	0.00139	1209.17	0.00171	1209.17	0.00184	1209.17	0.00201	1209.17	0.00222	1209.17	0.00211	1209.17	0.00222	1209.17	0.00231
	1210.13	0	1210.13	0.000458579	1210.13	0.000584132	1210.13	0.000853367	1210.13	0.0014	1210.13	0.00179	1210.13	0.00201	1210.13	0.00222	1210.13	0.00246	1210.13	0.00238	1210.13	0.00253	1210.13	0.00265
	1211.1	0	1211.1	0.0003967	1211.1	0.000523679	1211.1	0.000829932	1211.1	0.00142	1211.1	0.00187	1211.1	0.00217	1211.1	0.00244	1211.1	0.0027	1211.1	0.00264	1211.1	0.00284	1211.1	0.00299
	1212.06	0	1212.06	0.000344753	1212.06	0.00047653	1212.06	0.000817991	1212.06	0.00144	1212.06	0.00195	1212.06	0.00234	1212.06	0.00265	1212.06	0.00294	1212.06	0.0029	1212.06	0.00313	1212.06	0.0033
	1213.03	0	1213.03	0.000311221	1213.03	0.000452012	1213.03	0.000826151	1213.03	0.00149	1213.03	0.00205	1213.03	0.0025	1213.03	0.00285	1213.03	0.00317	1213.03	0.00314	1213.03	0.0034	1213.03	0.0036
	1213.99	0	1213.99	0.00029937	1213.99	0.000452624	1213.99	0.000857152	1213.99	0.00156	1213.99	0.00217	1213.99	0.00267	1213.99	0.00305	1213.99	0.0034	1213.99	0.00339	1213.99	0.00366	1213.99	0.00388
	1214.95	0	1214.95	0.000307704	1214.95	0.000475901	1214.95	0.000908153	1214.95	0.00165	1214.95	0.0023	1214.95	0.00284	1214.95	0.00325	1214.95	0.00363	1214.95	0.00362	1214.95	0.00391	1214.95	0.00414
	1215.92	0	1215.92	0.000330314	1215.92	0.000514486	1215.92	0.00097148	1215.92	0.00175	1215.92	0.00243	1215.92	0.00299	1215.92	0.00342	1215.92	0.00383	1215.92	0.00383	1215.92	0.00413	1215.92	0.00438
	1216.88	0	1216.88	0.000360083	1216.88	0.000559098	1216.88	0.00104	1216.88	0.00186	1216.88	0.00256	1216.88	0.00314	1216.88	0.00358	1216.88	0.00402	1216.88	0.00403	1216.88	0.00433	1216.88	0.00459
	1217.85	0	1217.85	0.00038929	1217.85	0.000600379	1217.85	0.0011	1217.85	0.00195	1217.85	0.00267	1217.85	0.00326	1217.85	0.00371	1217.85	0.00417	1217.85	0.0042	1217.85	0.00449	1217.85	0.00476
	1218.81	0	1218.81	0.000412623	1218.81	0.00063176	1218.81	0.00114	1218.81	0.00202	1218.81	0.00275	1218.81	0.00336	1218.81	0.00382	1218.81	0.00429	1218.81	0.00433	1218.81	0.00462	1218.81	0.00489
	1219.78	0	1219.78	0.000427364	1219.78	0.00065035	1219.78	0.00117	1219.78	0.00207	1219.78	0.00282	1219.78	0.00342	1219.78	0.00389	1219.78	0.00438	1219.78	0.00442	1219.78	0.00471	1219.78	0.00498
	1220.74	0	1220.74	0.00043359	1220.74	0.000656923	1220.74	0.00119	1220.74	0.00209	1220.74	0.00286	1220.74	0.00347	1220.74	0.00394	1220.74	0.00443	1220.74	0.00448	1220.74	0.00477	1220.74	0.00504
	1221.7	0	1221.7	0.000432972	1221.7	0.000654141	1221.7	0.00119	1221.7	0.00211	1221.7	0.00288	1221.7	0.0035	1221.7	0.00397	1221.7	0.00446	1221.7	0.00452	1221.7	0.0048	1221.7	0.00507
	1222.67	0	1222.67	0.000427951	1222.67	0.000645599	1222.67	0.00119	1222.67	0.00211	1222.67	0.00289	1222.67	0.00351	1222.67	0.00398	1222.67	0.00447	1222.67	0.00453	1222.67	0.00482	1222.67	0.00509
	1223.63	0	1223.63	0.000420721	1223.63	0.000634485	1223.63	0.00119	1223.63	0.0021	1223.63	0.00289	1223.63	0.00352	1223.63	0.00398	1223.63	0.00447	1223.63	0.00453	1223.63	0.00483	1223.63	0.0051
	1224.6	0	1224.6	0.000412752	1224.6	0.000622582	1224.6	0.00118	1224.6	0.00209	1224.6	0.00288	1224.6	0.00352	1224.6	0.00397	1224.6	0.00446	1224.6	0.00453	1224.6	0.00483	1224.6	0.00511
	1225.56	0	1225.56	0.000405259	1225.56	0.000610689	1225.56	0.00117	1225.56	0.00208	1225.56	0.00288	1225.56	0.00352	1225.56	0.00396	1225.56	0.00445	1225.56	0.00451	1225.56	0.00483	1225.56	0.00511
	1226.53	0	1226.53	0.000399462	1226.53	0.000599755	1226.53	0.00116	1226.53	0.00207	1226.53	0.00287	1226.53	0.00352	1226.53	0.00395	1226.53	0.00444	1226.53	0.0045	1226.53	0.00483	1226.53	0.00512
	1227.49	0	1227.49	0.000396585	1227.49	0.000590778	1227.49	0.00115	1227.49	0.00206	1227.49	0.00286	1227.49	0.00351	1227.49	0.00394	1227.49	0.00443	1227.49	0.00449	1227.49	0.00482	1227.49	0.00512
	1228.45	0	1228.45	0.000398278	1228.45	0.00058546	1228.45	0.00115	1228.45	0.00205	1228.45	0.00286	1228.45	0.0035	1228.45	0.00393	1228.45	0.00442	1228.45	0.00447	1228.45	0.00482	1228.45	0.00513
	1229.42	0	1229.42	0.000405263	1229.42	0.000585086	1229.42	0.00114	1229.42	0.00205	1229.42	0.00285	1229.42	0.00349	1229.42	0.00393	1229.42	0.00441	1229.42	0.00447	1229.42	0.00482	1229.42	0.00513
	1230.38	0	1230.38	0.000417706	1230.38	0.000590716	1230.38	0.00114	1230.38	0.00205	1230.38	0.00285	1230.38	0.00349	1230.38	0.00393	1230.38	0.00441	1230.38	0.00447	1230.38	0.00483	1230.38	0.00514
	1231.35	0	1231.35	0.000434035	1231.35	0.000601656	1231.35	0.00115	1231.35	0.00206	1231.35	0.00286	1231.35	0.00349	1231.35	0.00394	1231.35	0.00442	1231.35	0.00448	1231.35	0.00484	1231.35	0.00515
	1232.31	0	1232.31	0.000451711	1232.31	0.000615992	1232.31	0.00115	1232.31	0.00207	1232.31	0.00287	1232.31	0.00349	1232.31	0.00395	1232.31	0.00443	1232.31	0.00449	1232.31	0.00486	1232.31	0.00516
	1233.28	0	1233.28	0.000467485	1233.28	0.000630219	1233.28	0.00116	1233.28	0.00208	1233.28	0.00287	1233.28	0.00349	1233.28	0.00396	1233.28	0.00443	1233.28	0.00451	1233.28	0.00487	1233.28	0.00516
	1234.24	0	1234.24	0.000478591	1234.24	0.000641138	1234.24	0.00116	1234.24	0.00208	1234.24	0.00288	1234.24	0.00348	1234.24	0.00396	1234.24	0.00443	1234.24	0.00452	1234.24	0.00487	1234.24	0.00515
	1235.2	0	1235.2	0.000483524	1235.2	0.000645731	1235.2	0.00116	1235.2	0.00207	1235.2	0.00287	1235.2	0.00346	1235.2	0.00395	1235.2	0.00442	1235.2	0.00451	1235.2	0.00486	1235.2	0.00513
	1236.17	0	1236.17	0.000481769	1236.17	0.00064252	1236.17	0.00115	1236.17	0.00205	1236.17	0.00285	1236.17	0.00343	1236.17	0.00393	1236.17	0.00439	1236.17	0.00449	1236.17	0.00483	1236.17	0.0051
	1237.13	0	1237.13	0.00047339	1237.13	0.0006304	1237.13	0.00114	1237.13	0.00202	1237.13	0.00282	1237.13	0.0034	1237.13	0.00389	1237.13	0.00435	1237.13	0.00446	1237.13	0.00479	1237.13	0.00506
	1238.1	0	1238.1	0.00045865	1238.1	0.000608971	1238.1	0.00111	1238.1	0.00198	1238.1	0.00278	1238.1	0.00335	1238.1	0.00384	1238.1	0.0043	1238.1	0.00441	1238.1	0.00474	1238.1	0.005
	1239.06	0	1239.06	0.000436711	1239.06	0.000577313	1239.06	0.00108	1239.06	0.00193	1239.06	0.00272	1239.06	0.00329	1239.06	0.00378	1239.06	0.00423	1239.06	0.00434	1239.06	0.00467	1239.06	0.00493
	1240.03	0	1240.03	0.000406299	1240.03	0.000534787	1240.03	0.00103	1240.03	0.00186	1240.03	0.00265	1240.03	0.00321	1240.03	0.0037	1240.03	0.00414	1240.03	0.00425	1240.03	0.00458	1240.03	0.00483
	1240.99	0	1240.99	0.000366004	1240.99	0.000480612	1240.99	0.000965816	1240.99	0.00178	1240.99	0.00256	1240.99	0.00312	1240.99	0.0036	1240.99	0.00402	1240.99	0.00414	1240.99	0.00446	1240.99	0.00472
	1241.95	0	1241.95	0.000316399	1241.95	0.000416359	1241.95	0.00088992	1241.95	0.00169	1241.95	0.00245	1241.95	0.00301	1241.95	0.00348	1241.95	0.0039	1241.95	0.004	1241.95	0.00433	1241.95	0.00458
	1242.92	0	1242.92	0.000260393	1242.92	0.000345591	1242.92	0.000804169	1242.92	0.00158	1242.92	0.00233	1242.92	0.00289	1242.92	0.00335	1242.92	0.00375	1242.92	0.00385	1242.92	0.00419	1242.92	0.00443
	1243.88	0	1243.88	0.000204134	1243.88	0.000275384	1243.88	0.000716845	1243.88	0.00148	1243.88	0.0022	1243.88	0.00276	1243.88	0.00321	1243.88	0.00361	1243.88	0.00369	1243.88	0.00404	1243.88	0.00428
	1244.85	0	1244.85	0.000155621	1244.85	0.00021411	1244.85	0.000638129	1244.85	0.00138	1244.85	0.00209	1244.85	0.00264	1244.85	0.00309	1244.85	0.00347	1244.85	0.00354	1244.85	0.0039	1244.85	0.00413
	1245.81	0	1245.81	0.000122668	1245.81	0.000169777	1245.81	0.000578255	1245.81	0.00131	1245.81	0.00201	1245.81	0.00254	1245.81	0.00298	1245.81	0.00336	1245.81	0.00342	1245.81	0.00378	1245.81	0.00401
	1246.77	0	1246.77	0.000110036	1246.77	0.000147074	1246.77	0.000543964	1246.77	0.00127	1246.77	0.00195	1246.77	0.00247	1246.77	0.0029	1246.77	0.00328	1246.77	0.00334	1246.77	0.0037	1246.77	0.00392
	1247.74	0	1247.74	0.000118088	1247.74	0.000146019	1247.74	0.0005361	1247.74	0.00125	1247.74	0.00193	1247.74	0.00242	1247.74	0.00286	1247.74	0.00324	1247.74	0.00329	1247.74	0.00365	1247.74	0.00387
	1248.7	0	1248.7	0.000141595	1248.7	0.000160355	1248.7	0.000548782	1248.7	0.00127	1248.7	0.00194	1248.7	0.0024	1248.7	0.00283	1248.7	0.00322	1248.7	0.00328	1248.7	0.00363	1248.7	0.00384
	1249.67	0	1249.67	0.000171285	1249.67	0.000180414	1249.67	0.00057099	1249.67	0.00129	1249.67	0.00195	1249.67	0.0024	1249.67	0.00282	1249.67	0.00322	1249.67	0.00328	1249.67	0.00362	1249.67	0.00382
	1250.63	0	1250.63	0.000196585	1250.63	0.000194896	1250.63	0.000589159	1250.63	0.0013	1250.63	0.00196	1250.63	0.00238	1250.63	0.00279	1250.63	0.00321	1250.63	0.00327	1250.63	0.0036	1250.63	0.0038
	1251.6	0	1251.6	0.000209617	1251.6	0.000195965	1251.6	0.000592685	1251.6	0.0013	1251.6	0.00195	1251.6	0.00235	1251.6	0.00275	1251.6	0.00318	1251.6	0.00324	1251.6	0.00356	1251.6	0.00375
	1252.56	0	1252.56	0.000206399	1252.56	0.000180184	1252.56	0.000575661	1252.56	0.00127	1252.56	0.00191	1252.56	0.0023	1252.56	0.00268	1252.56	0.00311	1252.56	0.00318	1252.56	0.00348	1252.56	0.00368
	1253.52	0	1253.52	0.000189245	1253.52	0.000150927	1253.52	0.00053931	1253.52	0.00122	1253.52	0.00185	1253.52	0.00223	1253.52	0.00259	1253.52	0.00303	1253.52	0.00309	1253.52	0.00338	1253.52	0.00357
	1254.49	0	1254.49	0.000163996	1254.49	0.000115367	1254.49	0.000490138	1254.49	0.00115	1254.49	0.00177	1254.49	0.00215	1254.49	0.00249	1254.49	0.00293	1254.49	0.00299	1254.49	0.00326	1254.49	0.00346
	1255.45	0	1255.45	0.000138168	1255.45	8.21394e-05	1255.45	0.000437053	1255.45	0.00107	1255.45	0.00168	1255.45	0.00206	1255.45	0.00239	1255.45	0.00282	1255.45	0.00287	1255.45	0.00314	1255.45	0.00335
	1256.42	0	1256.42	0.00011709	1256.42	5.64549e-05	1256.42	0.000387319	1256.42	0.001	1256.42	0.0016	1256.42	0.00198	1256.42	0.0023	1256.42	0.00272	1256.42	0.00277	1256.42	0.00303	1256.42	0.00324
	1257.38	0	1257.38	0.00010228	1257.38	3.9006e-05	1257.38	0.000343945	1257.38	0.000941905	1257.38	0.00153	1257.38	0.00191	1257.38	0.00221	1257.38	0.00263	1257.38	0.00267	1257.38	0.00293	1257.38	0.00315
	1258.35	0	1258.35	9.0651e-05	1258.35	2.47163e-05	1258.35	0.000304381	1258.35	0.000886174	1258.35	0.00147	1258.35	0.00184	1258.35	0.00214	1258.35	0.00254	1258.35	0.00257	1258.35	0.00284	1258.35	0.00307
	1259.31	0	1259.31	7.64722e-05	1259.31	5.41411e-06	1259.31	0.00026282	1259.31	0.000828514	1259.31	0.0014	1259.31	0.00177	1259.31	0.00207	1259.31	0.00245	1259.31	0.00247	1259.31	0.00274	1259.31	0.00298
	1260.27	0	1260.27	5.40397e-05	1260.27	-2.6802e-05	1260.27	0.000212763	1260.27	0.000760807	1260.27	0.00132	1260.27	0.00168	1260.27	0.00198	1260.27	0.00234	1260.27	0.00236	1260.27	0.00263	1260.27	0.00287
	1261.24	0	1261.24	2.08523e-05	1261.24	-7.53025e-05	1261.24	0.000151479	1261.24	0.000680095	1261.24	0.00122	1261.24	0.00158	1261.24	0.00187	1261.24	0.00222	1261.24	0.00223	1261.24	0.0025	1261.24	0.00274
	1262.2	0	1262.2	-2.07316e-05	1262.2	-0.000136631	1262.2	8.16649e-05	1262.2	0.000589814	1262.2	0.00111	1262.2	0.00146	1262.2	0.00175	1262.2	0.00208	1262.2	0.00209	1262.2	0.00236	1262.2	0.00259
	1263.17	0	1263.17	-6.34213e-05	1263.17	-0.000200837	1263.17	1.19645e-05	1263.17	0.000500822	1263.17	0.00099157	1263.17	0.00135	1263.17	0.00163	1263.17	0.00195	1263.17	0.00195	1263.17	0.00221	1263.17	0.00244
	1264.13	0	1264.13	-9.8376e-05	1264.13	-0.000255389	1264.13	-4.60507e-05	1264.13	0.000426857	1264.13	0.000888093	1264.13	0.00124	1264.13	0.00152	1264.13	0.00183	1264.13	0.00182	1264.13	0.00209	1264.13	0.00231
	1265.1	0	1265.1	-0.000117312	1265.1	-0.000288101	1265.1	-8.17304e-05	1265.1	0.000380188	1265.1	0.000813726	1265.1	0.00116	1265.1	0.00143	1265.1	0.00174	1265.1	0.00173	1265.1	0.00199	1265.1	0.00221
	1266.06	0	1266.06	-0.000116195	1266.06	-0.00029276	1266.06	-8.95916e-05	1266.06	0.000366762	1266.06	0.000777499	1266.06	0.00112	1266.06	0.00139	1266.06	0.00169	1266.06	0.00169	1266.06	0.00194	1266.06	0.00216
	1267.02	0	1267.02	-9.68706e-05	1267.02	-0.000270657	1267.02	-7.15658e-05	1267.02	0.000383271	1267.02	0.000778133	1267.02	0.00111	1267.02	0.00138	1267.02	0.00168	1267.02	0.00168	1267.02	0.00193	1267.02	0.00214
	1267.99	0	1267.99	-6.63412e-05	1267.99	-0.000231279	1267.99	-3.72312e-05	1267.99	0.000417784	1267.99	0.000804077	1267.99	0.00112	1267.99	0.00139	1267.99	0.0017	1267.99	0.0017	1267.99	0.00195	1267.99	0.00216
	1268.95	0	1268.95	-3.46342e-05	1268.95	-0.000188436	1268.95	-5.6599e-07	1268.95	0.000453825	1268.95	0.000837108	1268.95	0.00114	1268.95	0.00141	1268.95	0.00172	1268.95	0.00172	1268.95	0.00198	1268.95	0.00217
	1269.92	0	1269.92	-1.17711e-05	1269.92	-0.000156728	1269.92	2.35198e-05	1269.92	0.000474471	1269.92	0.000857995	1269.92	0.00115	1269.92	0.00142	1269.92	0.00172	1269.92	0.00173	1269.92	0.00198	1269.92	0.00217
	1270.88	0	1270.88	-4.48111e-06	1270.88	-0.000146428	1270.88	2.49593e-05	1270.88	0.000468635	1270.88	0.000852551	1270.88	0.00112	1270.88	0.0014	1270.88	0.0017	1270.88	0.00171	1270.88	0.00196	1270.88	0.00214
	1271.85	0	1271.85	-1.46352e-05	1271.85	-0.00016144	1271.85	5.40895e-08	1271.85	0.000432591	1271.85	0.000815054	1271.85	0.00107	1271.85	0.00135	1271.85	0.00164	1271.85	0.00164	1271.85	0.00191	1271.85	0.00206
	1272.81	0	1272.81	-3.93614e-05	1272.81	-0.000198184	1272.81	-4.74548e-05	1272.81	0.000371274	1272.81	0.000749122	1272.81	0.000992442	1272.81	0.00128	1272.81	0.00155	1272.81	0.00155	1272.81	0.00182	1272.81	0.00196
	1273.77	0	1273.77	-7.20828e-05	1273.77	-0.0002475	1273.77	-0.000107914	1273.77	0.000295734	1273.77	0.000666229	1273.77	0.000899734	1273.77	0.00119	1273.77	0.00145	1273.77	0.00144	1273.77	0.00171	1273.77	0.00184
	1274.74	0	1274.74	-0.000105522	1274.74	-0.000298176	1274.74	-0.000169347	1274.74	0.000219443	1274.74	0.000580557	1274.74	0.000806647	1274.74	0.0011	1274.74	0.00134	1274.74	0.00133	1274.74	0.00159	1274.74	0.00172
	1275.7	0	1275.7	-0.000132921	1275.7	-0.000339988	1275.7	-0.000221372	1275.7	0.000154068	1275.7	0.000505518	1275.7	0.000725668	1275.7	0.00101	1275.7	0.00125	1275.7	0.00123	1275.7	0.00149	1275.7	0.00162
	1276.67	0	1276.67	-0.000150166	1276.67	-0.000366388	1276.67	-0.000256948	1276.67	0.000107403	1276.67	0.000449601	1276.67	0.000665131	1276.67	0.000942945	1276.67	0.00119	1276.67	0.00115	1276.67	0.00141	1276.67	0.00155
	1277.63	0	1277.63	-0.000155605	1277.63	-0.000374793	1277.63	-0.00027409	1277.63	8.30201e-05	1277.63	0.000416733	1277.63	0.000628228	1277.63	0.000893843	1277.63	0.00115	1277.63	0.0011	1277.63	0.00136	1277.63	0.00151
	1278.59	0	1278.59	-0.000149669	1278.59	-0.000366283	1278.59	-0.00027448	1278.59	7.95348e-05	1278.59	0.000405815	1278.59	0.000613263	1278.59	0.0008647	1278.59	0.00113	1278.59	0.00108	1278.59	0.00133	1278.59	0.00149
	1279.56	0	1279.56	-0.000133723	1279.56	-0.00034399	1279.56	-0.000261658	1279.56	9.39628e-05	1279.56	0.000413554	1279.56	0.000616074	1279.56	0.000854196	1279.56	0.00113	1279.56	0.00108	1279.56	0.00133	1279.56	0.0015
	1280.52	0	1280.52	-0.000110095	1280.52	-0.000311992	1280.52	-0.000239897	1280.52	0.000121047	1280.52	0.000435006	1280.52	0.000631109	1280.52	0.000859932	1280.52	0.00115	1280.52	0.00111	1280.52	0.00134	1280.52	0.00152
	1281.49	0	1281.49	-8.09972e-05	1281.49	-0.000274054	1281.49	-0.000213045	1281.49	0.00015573	1281.49	0.000465575	1281.49	0.000653112	1281.49	0.000878393	1281.49	0.00117	1281.49	0.00114	1281.49	0.00136	1281.49	0.00155
	1282.45	0	1282.45	-4.92448e-05	1282.45	-0.000233705	1282.45	-0.000183971	1282.45	0.000192457	1282.45	0.000500688	1282.45	0.000676809	1282.45	0.000905433	1282.45	0.00121	1282.45	0.00118	1282.45	0.00139	1282.45	0.00158
	1283.42	0	1283.42	-1.84839e-05	1283.42	-0.000195274	1283.42	-0.000156186	1283.42	0.000225576	1283.42	0.00053514	1283.42	0.00069739	1283.42	0.000935162	1283.42	0.00124	1283.42	0.00122	1283.42	0.00143	1283.42	0.00161
	1284.38	0	1284.38	7.03387e-06	1284.38	-0.000163498	1284.38	-0.000133355	1284.38	0.000249241	1284.38	0.000562673	1284.38	0.000709577	1284.38	0.000960094	1284.38	0.00126	1284.38	0.00124	1284.38	0.00145	1284.38	0.00163
	1285.34	0	1285.34	2.30212e-05	1285.34	-0.000143071	1285.34	-0.000119909	1285.34	0.000258844	1285.34	0.000577643	1285.34	0.000709372	1285.34	0.000972703	1285.34	0.00127	1285.34	0.00126	1285.34	0.00146	1285.34	0.00162
	1286.31	0	1286.31	2.65304e-05	1286.31	-0.000137492	1286.31	-0.000119021	1286.31	0.000252274	1286.31	0.000575735	1286.31	0.000694323	1286.31	0.000967744	1286.31	0.00126	1286.31	0.00125	1286.31	0.00144	1286.31	0.0016
	1287.27	0	1287.27	1.71924e-05	1287.27	-0.000148276	1287.27	-0.000132345	1287.27	0.000230789	1287.27	0.00055573	1287.27	0.000665264	1287.27	0.00094372	1287.27	0.00123	1287.27	0.00123	1287.27	0.00141	1287.27	0.00155
	1288.24	0	1288.24	-2.18e-06	1288.24	-0.000172165	1288.24	-0.000157265	1288.24	0.00019969	1288.24	0.000520985	1288.24	0.000626545	1288.24	0.000904743	1288.24	0.00118	1288.24	0.00119	1288.24	0.00136	1288.24	0.00149
	1289.2	0	1289.2	-2.63087e-05	1289.2	-0.000202952	1289.2	-0.00018792	1289.2	0.000167319	1289.2	0.000479187	1289.2	0.000586095	1289.2	0.000859001	1289.2	0.00112	1289.2	0.00115	1289.2	0.00131	1289.2	0.00143
	1290.17	0	1290.17	-4.81223e-05	1290.17	-0.000231769	1290.17	-0.000215777	1290.17	0.000143098	1290.17	0.000440964	1290.17	0.000553198	1290.17	0.000817834	1290.17	0.00107	1290.17	0.00111	1290.17	0.00126	1290.17	0.00138
	1291.13	0	1291.13	-6.15723e-05	1291.13	-0.000250664	1291.13	-0.000232518	1291.13	0.000133985	1291.13	0.000415776	1291.13	0.000535806	1291.13	0.00079109	1291.13	0.00104	1291.13	0.00109	1291.13	0.00123	1291.13	0.00135
	1292.09	0	1292.09	-6.33638e-05	1292.09	-0.000254373	1292.09	-0.000233111	1292.09	0.000142225	1292.09	0.000409122	1292.09	0.000537679	1292.09	0.000784518	1292.09	0.00103	1292.09	0.00109	1292.09	0.00122	1292.09	0.00134
	1293.06	0	1293.06	-5.46934e-05	1293.06	-0.000243913	1293.06	-0.000218235	1293.06	0.000163424	1293.06	0.000420012	1293.06	0.000556294	1293.06	0.000796362	1293.06	0.00105	1293.06	0.0011	1293.06	0.00124	1293.06	0.00135
	1294.02	0	1294.02	-4.01115e-05	1294.02	-0.000224911	1294.02	-0.000193903	1294.02	0.000188626	1294.02	0.00044108	1294.02	0.00058348	1294.02	0.00081882	1294.02	0.00108	1294.02	0.00111	1294.02	0.00126	1294.02	0.00138
	1294.99	0	1294.99	-2.70491e-05	1294.99	-0.000207353	1294.99	-0.000170424	1294.99	0.000205701	1294.99	0.000460288	1294.99	0.000607579	1294.99	0.000839344	1294.99	0.00111	1294.99	0.00112	1294.99	0.00128	1294.99	0.0014
	1295.95	0	1295.95	-2.21045e-05	1295.95	-0.000200954	1295.95	-0.000158184	1295.95	0.000204583	1295.95	0.000465769	1295.95	0.000617051	1295.95	0.00084565	1295.95	0.00112	1295.95	0.00112	1295.95	0.00129	1295.95	0.00141
	1296.91	0	1296.91	-2.89328e-05	1296.91	-0.000211993	1296.91	-0.000164085	1296.91	0.000180599	1296.91	0.000450289	1296.91	0.000605048	1296.91	0.000829733	1296.91	0.0011	1296.91	0.00109	1296.91	0.00127	1296.91	0.00139
	1297.88	0	1297.88	-4.62126e-05	1297.88	-0.000239548	1297.88	-0.000187606	1297.88	0.000137684	1297.88	0.000414766	1297.88	0.000572549	1297.88	0.000792407	1297.88	0.00107	1297.88	0.00104	1297.88	0.00123	1297.88	0.00135
	1298.84	0	1298.84	-6.77705e-05	1298.84	-0.00027618	1298.84	-0.000221777	1298.84	8.72412e-05	1298.84	0.000368593	1298.84	0.000528263	1298.84	0.000742609	1298.84	0.00101	1298.84	0.000977893	1298.84	0.00117	1298.84	0.00129
	1299.81	0	1299.81	-8.40517e-05	1299.81	-0.00030916	1299.81	-0.000253823	1299.81	4.56076e-05	1299.81	0.000327205	1299.81	0.000486283	1299.81	0.000695908	1299.81	0.000960379	1299.81	0.000921956	1299.81	0.00112	1299.81	0.00124
	1300.77	0	1300.77	-8.5493e-05	1300.77	-0.000324587	1300.77	-0.000270011	1300.77	2.87702e-05	1300.77	0.000307083	1300.77	0.000461428	1300.77	0.000668421	1300.77	0.000926027	1300.77	0.000888179	1300.77	0.00109	1300.77	0.0012
	1301.74	0	1301.74	-6.52776e-05	1301.74	-0.000311982	1301.74	-0.000260117	1301.74	4.71052e-05	1301.74	0.000319303	1301.74	0.00046338	1301.74	0.000670904	1301.74	0.000921324	1301.74	0.000887045	1301.74	0.00109	1301.74	0.0012
	1302.7	0	1302.7	-2.21168e-05	1302.7	-0.000268763	1302.7	-0.000221334	1302.7	0.000101334	1302.7	0.000365234	1302.7	0.000493	1302.7	0.000703848	1302.7	0.000947191	1302.7	0.000918283	1302.7	0.00112	1302.7	0.00122
	1303.66	0	1303.66	3.8813e-05	1303.66	-0.000200168	1303.66	-0.000159212	1303.66	0.000181492	1303.66	0.000434755	1303.66	0.000540646	1303.66	0.000756303	1303.66	0.000992067	1303.66	0.000969104	1303.66	0.00116	1303.66	0.00125
	1304.63	0	1304.63	0.000107776	1304.63	-0.000119037	1304.63	-8.63599e-05	1304.63	0.000269365	1304.63	0.000509172	1304.63	0.000589044	1304.63	0.00080787	1304.63	0.00103	1304.63	0.00102	1304.63	0.0012	1304.63	0.00127
	1305.59	0	1305.59	0.000172155	1305.59	-4.14042e-05	1305.59	-1.86571e-05	1305.59	0.000343543	1305.59	0.000566228	1305.59	0.00061849	1305.59	0.000835474	1305.59	0.00105	1305.59	0.00104	1305.59	0.0012	1305.59	0.00126
	1306.56	0	1306.56	0.000220887	1306.56	1.77577e-05	1306.56	2.98321e-05	1306.56	0.000386469	1306.56	0.00058822	1306.56	0.000613788	1306.56	0.000821037	1306.56	0.00102	1306.56	0.00101	1306.56	0.00115	1306.56	0.0012
	1307.52	0	1307.52	0.000247604	1307.52	4.98209e-05	1307.52	5.16983e-05	1307.52	0.000389483	1307.52	0.00056783	1307.52	0.000570277	1307.52	0.000759126	1307.52	0.000947078	1307.52	0.000933481	1307.52	0.00105	1307.52	0.00109
	1308.49	0	1308.49	0.000251616	1308.49	5.40489e-05	1308.49	4.7242e-05	1308.49	0.00035558	1308.49	0.000510772	1308.49	0.000495314	1308.49	0.000658512	1308.49	0.000831373	1308.49	0.000814014	1308.49	0.000916251	1308.49	0.000944903
	1309.45	0	1309.45	0.000238217	1309.45	3.75885e-05	1309.45	2.48275e-05	1309.45	0.000299033	1309.45	0.000435061	1309.45	0.000407101	1309.45	0.000541879	1309.45	0.000702231	1309.45	0.000679576	1309.45	0.000766956	1309.45	0.000787625
	1310.41	0	1310.41	0.000216105	1310.41	1.16335e-05	1310.41	-2.53319e-06	1310.41	0.000239536	1310.41	0.000364066	1310.41	0.00032895	1310.41	0.00043815	1310.41	0.000590747	1310.41	0.000562714	1310.41	0.000639783	1310.41	0.000655875
	1311.38	0	1311.38	0.00019515	1311.38	-1.10641e-05	1311.38	-2.16926e-05	1311.38	0.000197311	1311.38	0.000320204	1311.38	0.000282066	1311.38	0.000374829	1311.38	0.000526697	1311.38	0.000494105	1311.38	0.000565641	1311.38	0.000580928
	1312.34	0	1312.34	0.000182463	1312.34	-2.19405e-05	1312.34	-2.34563e-05	1312.34	0.000185871	1312.34	0.000317929	1312.34	0.000279362	1312.34	0.000368536	1312.34	0.000526914	1312.34	0.000492313	1312.34	0.000562755	1312.34	0.000581144
	1313.31	0	1313.31	0.000181413	1313.31	-1.72408e-05	1313.31	-4.95539e-06	1313.31	0.000209287	1313.31	0.000359289	1313.31	0.000321978	1313.31	0.000421944	1313.31	0.00059299	1313.31	0.000559665	1313.31	0.000632891	1313.31	0.000657733
	1314.27	0	1314.27	0.000190533	1314.27	-1.80829e-07	1314.27	2.98976e-05	1314.27	0.000260991	1314.27	0.000434922	1314.27	0.000400613	1314.27	0.000522834	1314.27	0.000709988	1314.27	0.000681538	1314.27	0.000761398	1314.27	0.000795198
	1315.24	0	1315.24	0.000205568	1315.24	2.30577e-05	1315.24	7.28816e-05	1315.24	0.000328133	1315.24	0.000528064	1315.24	0.000498956	1315.24	0.000650276	1315.24	0.000854097	1315.24	0.000833784	1315.24	0.000923422	1315.24	0.000967483
	1316.2	0	1316.2	0.000221115	1316.2	4.46903e-05	1316.2	0.000114291	1316.2	0.000395571	1316.2	0.000620982	1316.2	0.000599713	1316.2	0.000780974	1316.2	0.000999129	1316.2	0.000989988	1316.2	0.00109	1316.2	0.00115
	1317.16	0	1317.16	0.000233496	1317.16	5.95275e-05	1317.16	0.000147045	1317.16	0.000451942	1317.16	0.00070014	1317.16	0.000690118	1317.16	0.000896915	1317.16	0.00113	1317.16	0.00113	1317.16	0.00124	1317.16	0.00131
	1318.13	0	1318.13	0.000241224	1318.13	6.57259e-05	1318.13	0.000167984	1318.13	0.00049145	1318.13	0.00075956	1318.13	0.000764198	1318.13	0.000988813	1318.13	0.00122	1318.13	0.00124	1318.13	0.00137	1318.13	0.00145
	1319.09	0	1319.09	0.000246129	1319.09	6.59987e-05	1319.09	0.000179273	1319.09	0.000516147	1319.09	0.000801235	1319.09	0.000822992	1319.09	0.00106	1319.09	0.0013	1319.09	0.00133	1319.09	0.00146	1319.09	0.00155
	1320.06	0	1320.06	0.000251644	1320.06	6.52835e-05	1320.06	0.000186424	1320.06	0.000532551	1320.06	0.000832325	1320.06	0.000872353	1320.06	0.00111	1320.06	0.00135	1320.06	0.0014	1320.06	0.00154	1320.06	0.00164
	1321.02	0	1321.02	0.000261814	1321.02	6.92616e-05	1321.02	0.000195922	1321.02	0.000549174	1321.02	0.000861402	1321.02	0.000918661	1321.02	0.00116	1321.02	0.00141	1321.02	0.00146	1321.02	0.0016	1321.02	0.00171
	1321.99	0	1321.99	0.000279217	1321.99	8.15195e-05	1321.99	0.000213253	1321.99	0.000572928	1321.99	0.00089514	1321.99	0.000967284	1321.99	0.00121	1321.99	0.00146	1321.99	0.00152	1321.99	0.00166	1321.99	0.00178
	1322.95	0	1322.95	0.000303988	1322.95	0.000103196	1322.95	0.000240417	1322.95	0.000606525	1322.95	0.000935791	1322.95	0.00102	1322.95	0.00126	1322.95	0.00152	1322.95	0.00159	1322.95	0.00172	1322.95	0.00184
	1323.91	0	1323.91	0.000333632	1323.91	0.000132007	1323.91	0.000275781	1323.91	0.000648245	1323.91	0.000981423	1323.91	0.00107	1323.91	0.00132	1323.91	0.00159	1323.91	0.00166	1323.91	0.00178	1323.91	0.00191
	1324.88	0	1324.88	0.000364642	1324.88	0.000164311	1324.88	0.00031538	1324.88	0.000693856	1324.88	0.00103	1324.88	0.00112	1324.88	0.00138	1324.88	0.00166	1324.88	0.00172	1324.88	0.00184	1324.88	0.00197
	1325.84	0	1325.84	0.000392458	1325.84	0.000195409	1325.84	0.000353291	1325.84	0.000737273	1325.84	0.00107	1325.84	0.00117	1325.84	0.00143	1325.84	0.00172	1325.84	0.00178	1325.84	0.00189	1325.84	0.00202
	1326.81	0	1326.81	0.000413658	1326.81	0.000221757	1326.81	0.000384698	1326.81	0.000773308	1326.81	0.0011	1326.81	0.0012	1326.81	0.00147	1326.81	0.00176	1326.81	0.00181	1326.81	0.00193	1326.81	0.00206
	1327.77	0	1327.77	0.000426603	1327.77	0.000241516	1327.77	0.000406404	1327.77	0.000798871	1327.77	0.00113	1327.77	0.00122	1327.77	0.00149	1327.77	0.00179	1327.77	0.00184	1327.77	0.00195	1327.77	0.00209
	1328.73	0	1328.73	0.000431561	1328.73	0.000254946	1328.73	0.000417642	1328.73	0.00081386	1328.73	0.00114	1328.73	0.00123	1328.73	0.0015	1328.73	0.0018	1328.73	0.00184	1328.73	0.00196	1328.73	0.0021
	1329.7	0	1329.7	0.000430491	1329.7	0.000263589	1329.7	0.000420306	1329.7	0.000819791	1329.7	0.00114	1329.7	0.00122	1329.7	0.0015	1329.7	0.0018	1329.7	0.00184	1329.7	0.00196	1329.7	0.0021
	1330.66	0	1330.66	0.000426073	1330.66	0.000269397	1330.66	0.000416923	1330.66	0.000819451	1330.66	0.00114	1330.66	0.00122	1330.66	0.00149	1330.66	0.00179	1330.66	0.00183	1330.66	0.00195	1330.66	0.0021
	1331.63	0	1331.63	0.000421055	1331.63	0.000274263	1331.63	0.000410873	1331.63	0.000815741	1331.63	0.00113	1331.63	0.0012	1331.63	0.00147	1331.63	0.00178	1331.63	0.00181	1331.63	0.00194	1331.63	0.00209
	1332.59	0	1332.59	0.000417099	1332.59	0.000279037	1332.59	0.000404297	1332.59	0.000810852	1332.59	0.00112	1332.59	0.00119	1332.59	0.00146	1332.59	0.00176	1332.59	0.00179	1332.59	0.00193	1332.59	0.00208
	1333.56	0	1333.56	0.0004144	1333.56	0.000282767	1333.56	0.000397754	1333.56	0.000805094	1333.56	0.00111	1333.56	0.00118	1333.56	0.00144	1333.56	0.00175	1333.56	0.00177	1333.56	0.00192	1333.56	0.00207
	1334.52	0	1334.52	0.00041207	1334.52	0.000283893	1334.52	0.000390376	1334.52	0.000797899	1334.52	0.00109	1334.52	0.00116	1334.52	0.00142	1334.52	0.00173	1334.52	0.00175	1334.52	0.00191	1334.52	0.00206
	1335.48	0	1335.48	0.000408415	1335.48	0.000280252	1335.48	0.000380461	1335.48	0.000787519	1335.48	0.00108	1335.48	0.00115	1335.48	0.00141	1335.48	0.0017	1335.48	0.00173	1335.48	0.0019	1335.48	0.00204
	1336.45	0	1336.45	0.000401416	1336.45	0.00027011	1336.45	0.000365916	1336.45	0.000772359	1336.45	0.00105	1336.45	0.00113	1336.45	0.00138	1336.45	0.00168	1336.45	0.0017	1336.45	0.00188	1336.45	0.00202
	1337.41	0	1337.41	0.000389792	1337.41	0.000252625	1337.41	0.000345588	1337.41	0.000751025	1337.41	0.00103	1337.41	0.0011	1337.41	0.00135	1337.41	0.00165	1337.41	0.00166	1337.41	0.00186	1337.41	0.00199
	1338.38	0	1338.38	0.000373836	1338.38	0.000229246	1338.38	0.000320263	1338.38	0.00072427	1338.38	0.000996266	1338.38	0.00107	1338.38	0.00132	1338.38	0.00161	1338.38	0.00162	1338.38	0.00182	1338.38	0.00196
	1339.34	0	1339.34	0.000355363	1339.34	0.00020294	1339.34	0.000292319	1339.34	0.000694673	1339.34	0.000963138	1339.34	0.00104	1339.34	0.00128	1339.34	0.00158	1339.34	0.00158	1339.34	0.00178	1339.34	0.00192
	1340.31	0	1340.31	0.000337905	1340.31	0.000178569	1340.31	0.000266121	1340.31	0.000667405	1340.31	0.000932712	1340.31	0.001	1340.31	0.00124	1340.31	0.00155	1340.31	0.00155	1340.31	0.00175	1340.31	0.00188
	1341.27	0	1341.27	0.000325383	1341.27	0.00016071	1341.27	0.000246235	1341.27	0.000647606	1341.27	0.000910158	1341.27	0.000981879	1341.27	0.00122	1341.27	0.00152	1341.27	0.00152	1341.27	0.00172	1341.27	0.00185
	1342.23	0	1342.23	0.00032144	1342.23	0.000153383	1342.23	0.000236941	1342.23	0.000640182	1342.23	0.000900059	1342.23	0.000973342	1342.23	0.00121	1342.23	0.00152	1342.23	0.00151	1342.23	0.0017	1342.23	0.00183
	1343.2	0	1343.2	0.000327438	1343.2	0.000157568	1343.2	0.00023949	1343.2	0.000646816	1343.2	0.00090402	1343.2	0.000980854	1343.2	0.00121	1343.2	0.00153	1343.2	0.00152	1343.2	0.00171	1343.2	0.00184
	1344.16	0	1344.16	0.000342129	1344.16	0.000171369	1344.16	0.000252096	1344.16	0.000664861	1344.16	0.000919461	1344.16	0.001	1344.16	0.00123	1344.16	0.00155	1344.16	0.00154	1344.16	0.00173	1344.16	0.00185
	1345.13	0	1345.13	0.000361253	1345.13	0.00018958	1345.13	0.000269423	1345.13	0.000687556	1345.13	0.000939773	1345.13	0.00103	1345.13	0.00126	1345.13	0.00158	1345.13	0.00157	1345.13	0.00176	1345.13	0.00188
	1346.09	0	1346.09	0.00037885	1346.09	0.000205038	1346.09	0.000284191	1346.09	0.000705096	1346.09	0.000955218	1346.09	0.00105	1346.09	0.00128	1346.09	0.0016	1346.09	0.0016	1346.09	0.00179	1346.09	0.00191
	1347.06	0	1347.06	0.000387896	1347.06	0.000210639	1347.06	0.00028848	1347.06	0.000707348	1347.06	0.000956033	1347.06	0.00106	1347.06	0.00129	1347.06	0.0016	1347.06	0.00161	1347.06	0.00179	1347.06	0.00191
	1348.02	0	1348.02	0.000383357	1348.02	0.000201116	1348.02	0.00027658	1348.02	0.000687045	1348.02	0.00093518	1348.02	0.00104	1348.02	0.00126	1348.02	0.00157	1348.02	0.00158	1348.02	0.00178	1348.02	0.00189
	1348.98	0	1348.98	0.000363037	1348.98	0.00017504	1348.98	0.000246321	1348.98	0.000641964	1348.98	0.000891003	1348.98	0.000999964	1348.98	0.00122	1348.98	0.00151	1348.98	0.00153	1348.98	0.00173	1348.98	0.00184
	1349.95	0	1349.95	0.000328687	1349.95	0.00013509	1349.95	0.000200391	1349.95	0.000576292	1349.95	0.000827723	1349.95	0.000935842	1349.95	0.00115	1349.95	0.00143	1349.95	0.00146	1349.95	0.00166	1349.95	0.00177
	1350.91	0	1350.91	0.000285856	1350.91	8.7971e-05	1350.91	0.000145858	1350.91	0.00050006	1350.91	0.000755513	1350.91	0.000859974	1350.91	0.00106	1350.91	0.00134	1350.91	0.00137	1350.91	0.00157	1350.91	0.00168
	1351.88	0	1351.88	0.000242443	1351.88	4.24355e-05	1351.88	9.18579e-05	1351.88	0.000426315	1351.88	0.000686741	1351.88	0.000785302	1351.88	0.00098671	1351.88	0.00126	1351.88	0.00128	1351.88	0.00149	1351.88	0.00159
	1352.84	0	1352.84	0.000206696	1352.84	6.89424e-06	1352.84	4.82703e-05	1352.84	0.000367821	1352.84	0.000633814	1352.84	0.000724958	1352.84	0.000926116	1352.84	0.00119	1352.84	0.00122	1352.84	0.00142	1352.84	0.00151
	1353.81	0	1353.81	0.000185012	1353.81	-1.23775e-05	1353.81	2.23164e-05	1353.81	0.000333723	1353.81	0.000605159	1353.81	0.000687966	1353.81	0.000892269	1353.81	0.00116	1353.81	0.00118	1353.81	0.00137	1353.81	0.00147
	1354.77	0	1354.77	0.000180635	1354.77	-1.26779e-05	1354.77	1.73119e-05	1354.77	0.000327733	1354.77	0.000603887	1354.77	0.000678193	1354.77	0.000888287	1354.77	0.00116	1354.77	0.00117	1354.77	0.00136	1354.77	0.00145
	1355.73	0	1355.73	0.000193143	1355.73	5.01152e-06	1355.73	3.2328e-05	1355.73	0.000347995	1355.73	0.000627826	1355.73	0.000693771	1355.73	0.000911522	1355.73	0.00119	1355.73	0.0012	1355.73	0.00138	1355.73	0.00147
	1356.7	0	1356.7	0.000218884	1356.7	3.58855e-05	1356.7	6.26146e-05	1356.7	0.000387681	1356.7	0.00067008	1356.7	0.000728026	1356.7	0.000954026	1356.7	0.00124	1356.7	0.00124	1356.7	0.00142	1356.7	0.00151
	1357.66	0	1357.66	0.000252075	1357.66	7.37652e-05	1357.66	0.000101205	1357.66	0.000437243	1357.66	0.000721574	1357.66	0.000771736	1357.66	0.00101	1357.66	0.0013	1357.66	0.00129	1357.66	0.00147	1357.66	0.00157
	1358.63	0	1358.63	0.000286534	1358.63	0.000111709	1358.63	0.000140603	1358.63	0.000487283	1358.63	0.000772807	1358.63	0.00081568	1358.63	0.00106	1358.63	0.00136	1358.63	0.00134	1358.63	0.00153	1358.63	0.00163
	1359.59	0	1359.59	0.000316727	1359.59	0.000143958	1359.59	0.000174378	1359.59	0.000529759	1359.59	0.000815969	1359.59	0.000851959	1359.59	0.0011	1359.59	0.00141	1359.59	0.00139	1359.59	0.00158	1359.59	0.00168
	1360.56	0	1360.56	0.000338646	1360.56	0.000166067	1360.56	0.000198081	1360.56	0.000559528	1360.56	0.000845698	1360.56	0.000875852	1360.56	0.00112	1360.56	0.00145	1360.56	0.00142	1360.56	0.00161	1360.56	0.00172
	1361.52	0	1361.52	0.000350745	1361.52	0.000176509	1361.52	0.00021021	1361.52	0.0005748	1361.52	0.00085972	1361.52	0.000886128	1361.52	0.00113	1361.52	0.00147	1361.52	0.00143	1361.52	0.00163	1361.52	0.00174
	1362.48	0	1362.48	0.000353364	1362.48	0.00017604	1362.48	0.000211805	1362.48	0.000577068	1362.48	0.000859158	1362.48	0.000884926	1362.48	0.00113	1362.48	0.00148	1362.48	0.00143	1362.48	0.00163	1362.48	0.00174
	1363.45	0	1363.45	0.000348481	1363.45	0.000167421	1363.45	0.000205749	1363.45	0.000570094	1363.45	0.000847856	1363.45	0.000876605	1363.45	0.00111	1363.45	0.00147	1363.45	0.00142	1363.45	0.00162	1363.45	0.00173
	1364.41	0	1364.41	0.000339057	1364.41	0.000154485	1364.41	0.000196006	1364.41	0.000558793	1364.41	0.000830871	1364.41	0.000866797	1364.41	0.0011	1364.41	0.00145	1364.41	0.0014	1364.41	0.00161	1364.41	0.00171
	1365.38	0	1365.38	0.000327835	1365.38	0.000141034	1365.38	0.000186299	1365.38	0.000547828	1365.38	0.00081366	1365.38	0.000859983	1365.38	0.00109	1365.38	0.00143	1365.38	0.00139	1365.38	0.00159	1365.38	0.00169
	1366.34	0	1366.34	0.000316847	1366.34	0.000129787	1366.34	0.00017865	1366.34	0.000539654	1366.34	0.000800113	1366.34	0.000858661	1366.34	0.00109	1366.34	0.00142	1366.34	0.00139	1366.34	0.00157	1366.34	0.00168
	1367.31	0	1367.31	0.000306356	1367.31	0.000121122	1367.31	0.000173286	1367.31	0.000534277	1367.31	0.000790669	1367.31	0.000861304	1367.31	0.00109	1367.31	0.00141	1367.31	0.00139	1367.31	0.00156	1367.31	0.00167
	1368.27	0	1368.27	0.000295216	1368.27	0.000112823	1368.27	0.000167318	1368.27	0.000528145	1368.27	0.000783108	1368.27	0.000863773	1368.27	0.00108	1368.27	0.0014	1368.27	0.00139	1368.27	0.00156	1368.27	0.00167
	1369.23	0	1369.23	0.000280793	1369.23	0.000100904	1369.23	0.000156723	1369.23	0.000515383	1369.23	0.000771552	1369.23	0.000859077	1369.23	0.00107	1369.23	0.00139	1369.23	0.00138	1369.23	0.00154	1369.23	0.00166
	1370.2	0	1370.2	0.000260284	1370.2	8.10011e-05	1370.2	0.000136848	1370.2	0.000489735	1370.2	0.000749675	1370.2	0.000840605	1370.2	0.00105	1370.2	0.00136	1370.2	0.00135	1370.2	0.00152	1370.2	0.00163
	1371.16	0	1371.16	0.000231289	1371.16	4.92007e-05	1371.16	0.000103944	1371.16	0.000445774	1371.16	0.000711822	1371.16	0.000803093	1371.16	0.00101	1371.16	0.00131	1371.16	0.0013	1371.16	0.00147	1371.16	0.00159
	1372.13	0	1372.13	0.000193042	1372.13	4.00191e-06	1372.13	5.62852e-05	1372.13	0.000381942	1372.13	0.000654992	1372.13	0.000744874	1372.13	0.000944787	1372.13	0.00124	1372.13	0.00123	1372.13	0.00141	1372.13	0.00152
	1373.09	0	1373.09	0.000147136	1373.09	-5.29956e-05	1373.09	-4.25526e-06	1373.09	0.00030049	1373.09	0.000580479	1373.09	0.000668843	1373.09	0.000865646	1373.09	0.00115	1373.09	0.00114	1373.09	0.00132	1373.09	0.00144
	1374.06	0	1374.06	9.68277e-05	1374.06	-0.000117521	1374.06	-7.33762e-05	1374.06	0.000208179	1374.06	0.000493841	1374.06	0.000581329	1374.06	0.000776737	1374.06	0.00104	1374.06	0.00103	1374.06	0.00122	1374.06	0.00133
	1375.02	0	1375.02	4.70692e-05	1375.02	-0.000183144	1375.02	-0.000144653	1375.02	0.000114265	1375.02	0.000403221	1375.02	0.000491055	1375.02	0.000686582	1375.02	0.000938292	1375.02	0.000918459	1375.02	0.00112	1375.02	0.00122
	1375.98	0	1375.98	2.28213e-06	1375.98	-0.000243418	1375.98	-0.00021117	1375.98	2.81022e-05	1375.98	0.000317473	1375.98	0.000407053	1375.98	0.000603355	1375.98	0.000839645	1375.98	0.000814956	1375.98	0.00102	1375.98	0.00112
	1376.95	0	1376.95	-3.39187e-05	1376.95	-0.000293338	1376.95	-0.000267428	1376.95	-4.27532e-05	1376.95	0.000243757	1376.95	0.000336285	1376.95	0.000533087	1376.95	0.000756578	1376.95	0.000726126	1376.95	0.00093685	1376.95	0.00103
	1377.91	0	1377.91	-5.94965e-05	1377.91	-0.000329365	1377.91	-0.000309453	1377.91	-9.38113e-05	1377.91	0.000187502	1377.91	0.000283398	1377.91	0.000479623	1377.91	0.000694271	1377.91	0.000657233	1377.91	0.000870257	1377.91	0.000958691
	1378.88	0	1378.88	-7.38998e-05	1378.88	-0.000350308	1378.88	-0.000335408	1378.88	-0.000123821	1378.88	0.000150638	1378.88	0.000250076	1378.88	0.000444496	1378.88	0.000654416	1378.88	0.000610134	1378.88	0.000824766	1378.88	0.000913589
	1379.84	0	1379.84	-7.78693e-05	1379.84	-0.000356603	1379.84	-0.000345131	1379.84	-0.00013382	1379.84	0.000133136	1379.84	0.000236308	1379.84	0.000427618	1379.84	0.000636409	1379.84	0.000584728	1379.84	0.000801418	1379.84	0.000892108
	1380.81	0	1380.81	-7.30137e-05	1380.81	-0.000349694	1380.81	-0.000339831	1380.81	-0.000127066	1380.81	0.000132844	1380.81	0.000239454	1380.81	0.00042711	1380.81	0.000637503	1380.81	0.000578668	1380.81	0.000798203	1380.81	0.000891294
	1381.77	0	1381.77	-6.12923e-05	1381.77	-0.000332569	1381.77	-0.000322396	1381.77	-0.000107957	1381.77	0.000145673	1381.77	0.000255285	1381.77	0.000439201	1381.77	0.000652639	1381.77	0.000587373	1381.77	0.000811169	1381.77	0.000905594
	1382.73	0	1382.73	-4.51405e-05	1382.73	-0.00030884	1382.73	-0.000296894	1382.73	-8.19126e-05	1382.73	0.000166171	1382.73	0.000277769	1382.73	0.000458294	1382.73	0.000675132	1382.73	0.000604098	1382.73	0.000833661	1382.73	0.000927129
	1383.7	0	1383.7	-2.7989e-05	1383.7	-0.000284137	1383.7	-0.000269582	1383.7	-5.6327e-05	1383.7	0.000186553	1383.7	0.000298475	1383.7	0.000475897	1383.7	0.000695259	1383.7	0.00061855	1383.7	0.000855668	1383.7	0.00094487
	1384.66	0	1384.66	-1.44171e-05	1384.66	-0.000264847	1384.66	-0.000248002	1384.66	-3.96241e-05	1384.66	0.000197839	1384.66	0.00030822	1384.66	0.000482473	1384.66	0.000702347	1384.66	0.000619129	1384.66	0.000864908	1384.66	0.000947075
	1385.63	0	1385.63	-8.77214e-06	1385.63	-0.000257652	1385.63	-0.000239622	1385.63	-3.96732e-05	1385.63	0.000191753	1385.63	0.000298434	1385.63	0.000468606	1385.63	0.000685902	1385.63	0.000595076	1385.63	0.000849646	1385.63	0.000923001
	1386.59	0	1386.59	-1.53683e-05	1386.59	-0.000267728	1386.59	-0.000250486	1386.59	-6.27014e-05	1386.59	0.000162216	1386.59	0.000263797	1386.59	0.000428088	1386.59	0.000639049	1386.59	0.000539291	1386.59	0.000801832	1386.59	0.000866399
	1387.56	0	1387.56	-3.62122e-05	1387.56	-0.000296978	1387.56	-0.000282847	1387.56	-0.000110094	1387.56	0.000108028	1387.56	0.000204221	1387.56	0.00036045	1387.56	0.00056091	1387.56	0.00045141	1387.56	0.000719897	1387.56	0.000777921
	1388.52	0	1388.52	-7.05938e-05	1388.52	-0.000342858	1388.52	-0.000333698	1388.52	-0.000177922	1388.52	3.37886e-05	1388.52	0.000125971	1388.52	0.000272057	1388.52	0.000458734	1388.52	0.00033922	1388.52	0.000611342	1388.52	0.000666271
	1389.48	0	1389.48	-0.000114763	1389.48	-0.000399259	1389.48	-0.000396056	1389.48	-0.000256818	1389.48	-5.06647e-05	1389.48	4.00398e-05	1389.48	0.000174243	1389.48	0.000345172	1389.48	0.000216934	1389.48	0.000490556	1389.48	0.000546267
	1390.45	0	1390.45	-0.000162535	1390.45	-0.000456845	1390.45	-0.000459602	1390.45	-0.00033415	1390.45	-0.000133058	1390.45	-4.03228e-05	1390.45	8.17609e-05	1390.45	0.000236812	1390.45	0.000101974	1390.45	0.00037606	1390.45	0.000435649
	1391.41	0	1391.41	-0.000207254	1391.41	-0.000507265	1391.41	-0.000515092	1391.41	-0.000398442	1391.41	-0.000201876	1391.41	-0.000103278	1391.41	7.23964e-06	1391.41	0.000148039	1391.41	9.49128e-06	1391.41	0.000284692	1391.41	0.000349508
	1392.38	0	1392.38	-0.000243242	1392.38	-0.000543854	1392.38	-0.000554972	1392.38	-0.000440778	1392.38	-0.000249092	1392.38	-0.000141383	1392.38	-4.0396e-05	1392.38	8.92676e-05	1392.38	-4.96469e-05	1392.38	0.00022831	1392.38	0.000297987
	1393.34	0	1393.34	-0.000266762	1393.34	-0.000563723	1393.34	-0.000576511	1393.34	-0.000457437	1393.34	-0.000271124	1393.34	-0.000152278	1393.34	-5.84441e-05	1393.34	6.41979e-05	1393.34	-7.12374e-05	1393.34	0.000211217	1393.34	0.000284231
	1394.3	0	1394.3	-0.000276742	1394.3	-0.000567732	1394.3	-0.000580809	1394.3	-0.000450092	1394.3	-0.000269681	1394.3	-0.000139503	1394.3	-4.92228e-05	1394.3	7.10476e-05	1394.3	-5.753e-05	1394.3	0.000229632	1394.3	0.000304987
	1395.27	0	1395.27	-0.000274721	1395.27	-0.000559864	1395.27	-0.000572571	1395.27	-0.000424777	1395.27	-0.000250198	1395.27	-0.000109723	1395.27	-1.99045e-05	1395.27	0.000102725	1395.27	-1.60356e-05	1395.27	0.00027396	1395.27	0.000351116
	1396.23	0	1396.23	-0.000264083	1396.23	-0.000545695	1396.23	-0.000557697	1396.23	-0.000389692	1396.23	-0.000219624	1396.23	-7.14748e-05	1396.23	2.10192e-05	1396.23	0.000150639	1396.23	4.33985e-05	1396.23	0.000331558	1396.23	0.000411914
	1397.2	0	1397.2	-0.000248916	1397.2	-0.000530952	1397.2	-0.000542054	1397.2	-0.000352958	1397.2	-0.000185347	1397.2	-3.23565e-05	1397.2	6.50893e-05	1397.2	0.000205542	1397.2	0.000110304	1397.2	0.000390256	1397.2	0.000476314
	1398.16	0	1398.16	-0.000232857	1398.16	-0.000519289	1398.16	-0.000529064	1398.16	-0.000320294	1398.16	-0.000152155	1398.16	2.68192e-06	1398.16	0.000106892	1398.16	0.000261044	1398.16	0.000176696	1398.16	0.000442081	1398.16	0.000536839
	1399.13	0	1399.13	-0.000218833	1399.13	-0.000513217	1399.13	-0.00052028	1399.13	-0.00029526	1399.13	-0.000123288	1399.13	3.11756e-05	1399.13	0.000142864	1399.13	0.000311691	1399.13	0.000236088	1399.13	0.000482758	1399.13	0.000587944
	1400.09	0	1400.09	-0.000208686	1400.09	-0.000513213	1400.09	-0.000515604	1400.09	-0.000278816	1400.09	-0.000100201	1400.09	5.27347e-05	1400.09	0.000172348	1400.09	0.000354927	1400.09	0.000285177	1400.09	0.000512301	1400.09	0.000627515
	1401.05	0	1401.05	-0.000203176	1401.05	-0.000518778	1401.05	-0.000514148	1401.05	-0.000270472	1401.05	-8.30682e-05	1401.05	6.76427e-05	1401.05	0.000195315	1401.05	0.000388383	1401.05	0.00032224	1401.05	0.000532061	1401.05	0.000654832
	1402.02	0	1402.02	-0.000201409	1402.02	-0.000527545	1402.02	-0.000513925	1402.02	-0.000267729	1402.02	-7.01122e-05	1402.02	7.7739e-05	1402.02	0.000213579	1402.02	0.000412552	1402.02	0.000348751	1402.02	0.000545556	1402.02	0.000671863
	1402.98	0	1402.98	-0.000201855	1402.98	-0.000536729	1402.98	-0.000512903	1402.98	-0.000267133	1402.98	-5.86564e-05	1402.98	8.52421e-05	1402.98	0.000229399	1402.98	0.000429228	1402.98	0.000368255	1402.98	0.000556446	1402.98	0.000681734
	1403.95	0	1403.95	-0.000201376	1403.95	-0.000541812	1403.95	-0.00050822	1403.95	-0.00026319	1403.95	-4.39182e-05	1403.95	9.43978e-05	1403.95	0.000247253	1403.95	0.000444396	1403.95	0.000387331	1403.95	0.000570011	1403.95	0.000690809
	1404.91	0	1404.91	-0.000196503	1404.91	-0.000537951	1404.91	-0.000496311	1404.91	-0.000249957	1404.91	-2.05535e-05	1404.91	0.000109884	1404.91	0.000271837	1404.91	0.000465074	1404.91	0.000414146	1404.91	0.000591542	1404.91	0.000706182
	1405.88	0	1405.88	-0.000184215	1405.88	-0.000520931	1405.88	-0.000474211	1405.88	-0.000222059	1405.88	1.61063e-05	1405.88	0.000136278	1405.88	0.000307905	1405.88	0.000498924	1405.88	0.000455702	1405.88	0.000625376	1405.88	0.000734604
	1406.84	0	1406.84	-0.000163011	1406.84	-0.000489434	1406.84	-0.000440878	1406.84	-0.000177539	1406.84	6.74823e-05	1406.84	0.000175804	1406.84	0.000357139	1406.84	0.00054994	1406.84	0.000514925	1406.84	0.000673569	1406.84	0.000779186
	1407.8	0	1407.8	-0.000134605	1407.8	-0.000445907	1407.8	-0.000398551	1407.8	-0.000119357	1407.8	0.000129911	1407.8	0.000226195	1407.8	0.000417284	1407.8	0.000616465	1407.8	0.00058827	1407.8	0.000733084	1407.8	0.000837689
	1408.77	0	1408.77	-0.000104412	1408.77	-0.000397528	1408.77	-0.000353906	1408.77	-5.66538e-05	1408.77	0.000193758	1408.77	0.000279748	1408.77	0.000479874	1408.77	0.000688825	1408.77	0.000664986	1408.77	0.000795387	1408.77	0.000900976
	1409.73	0	1409.73	-7.91459e-05	1409.73	-0.000354183	1409.73	-0.00031568	1409.73	-1.70966e-06	1409.73	0.000246599	1409.73	0.00032534	1409.73	0.000533602	1409.73	0.000753051	1409.73	0.000730102	1409.73	0.000848707	1409.73	0.000955917
	1410.7	0	1410.7	-6.63598e-05	1410.7	-0.000326782	1410.7	-0.000294063	1410.7	3.20614e-05	1410.7	0.000275017	1410.7	0.00035038	1410.7	0.000565426	1410.7	0.000792704	1410.7	0.000767161	1410.7	0.000880037	1410.7	0.000987711
	1411.66	0	1411.66	-7.12249e-05	1411.66	-0.000322694	1411.66	-0.000295437	1411.66	3.58157e-05	1411.66	0.000270535	1411.66	0.000346087	1411.66	0.000566347	1411.66	0.000796575	1411.66	0.000765353	1411.66	0.000880307	1411.66	0.000986005
	1412.62	0	1412.62	-9.42499e-05	1412.62	-0.000343234	1412.62	-0.00032079	1412.62	8.91837e-06	1412.62	0.000233442	1412.62	0.000311176	1412.62	0.000534732	1412.62	0.000762215	1412.62	0.000723637	1412.62	0.000848883	1412.62	0.000949067
	1413.59	0	1413.59	-0.000130093	1413.59	-0.000381948	1413.59	-0.000362882	1413.59	-3.93264e-05	1413.59	0.000173721	1413.59	0.000253481	1413.59	0.000478674	1413.59	0.000698914	1413.59	0.000652254	1413.59	0.000794658	1413.59	0.000885634
	1414.55	0	1414.55	-0.000169232	1414.55	-0.000426782	1414.55	-0.000409116	1414.55	-9.20974e-05	1414.55	0.000109358	1414.55	0.000188956	1414.55	0.000414411	1414.55	0.000625485	1414.55	0.000571032	1414.55	0.00073515	1414.55	0.000812726
	1415.52	0	1415.52	-0.000199677	1415.52	-0.000461823	1415.52	-0.000443053	1415.52	-0.000128636	1415.52	6.19327e-05	1415.52	0.000137931	1415.52	0.000363289	1415.52	0.000566284	1415.52	0.000504893	1415.52	0.000691995	1415.52	0.000752707
	1416.48	0	1416.48	-0.000210422	1416.48	-0.000473053	1416.48	-0.000450381	1416.48	-0.000131338	1416.48	5.06704e-05	1416.48	0.000119364	1416.48	0.000344748	1416.48	0.000543443	1416.48	0.000476478	1416.48	0.000684517	1416.48	0.000725807
	1417.45	0	1417.45	-0.000195089	1417.45	-0.000451826	1417.45	-0.000422552	1417.45	-9.06225e-05	1417.45	8.61637e-05	1417.45	0.000144339	1417.45	0.000371432	1417.45	0.0005706	1417.45	0.000499263	1417.45	0.000723109	1417.45	0.000744278
	1418.41	0	1418.41	-0.000155026	1418.41	-0.000399707	1418.41	-0.000361882	1418.41	-1.11476e-05	1418.41	0.000165041	1418.41	0.000211777	1418.41	0.000441893	1418.41	0.000645951	1418.41	0.000571648	1418.41	0.000804242	1418.41	0.000806104
	1419.38	0	1419.38	-9.83737e-05	1419.38	-0.000327244	1419.38	-0.000280611	1419.38	8.99537e-05	1419.38	0.00027103	1419.38	0.000307226	1419.38	0.000541954	1419.38	0.000753194	1419.38	0.000676577	1419.38	0.000909632	1419.38	0.000896105
	1420.34	0	1420.34	-3.96541e-05	1420.34	-0.000253246	1420.34	-0.000199338	1420.34	0.00018667	1420.34	0.000377637	1420.34	0.000406166	1420.34	0.000645795	1420.34	0.000863957	1420.34	0.000785743	1420.34	0.00101	1420.34	0.000988669
	1421.3	0	1421.3	6.519e-06	1421.3	-0.000196366	1421.3	-0.000138664	1421.3	0.000253129	1421.3	0.00045762	1421.3	0.000482748	1421.3	0.00072603	1421.3	0.000949054	1421.3	0.000868673	1421.3	0.00108	1421.3	0.00106
	1422.27	0	1422.27	2.84443e-05	1422.27	-0.000171401	1422.27	-0.000114878	1422.27	0.000271012	1422.27	0.000490633	1422.27	0.00051679	1422.27	0.000760688	1422.27	0.000985321	1422.27	0.000901721	1422.27	0.0011	1422.27	0.00108
	1423.23	0	1423.23	2.10601e-05	1423.23	-0.000184408	1423.23	-0.00013451	1423.23	0.000234551	1423.23	0.000468287	1423.23	0.000499414	1423.23	0.000740086	1423.23	0.000963108	1423.23	0.000873537	1423.23	0.00107	1423.23	0.00105
	1424.2	0	1424.2	-1.33217e-05	1424.2	-0.000232251	1424.2	-0.000193692	1424.2	0.00015099	1424.2	0.000395627	1424.2	0.000434379	1424.2	0.000667596	1424.2	0.000886971	1424.2	0.000788944	1424.2	0.00097532	1424.2	0.000977145
	1425.16	0	1425.16	-6.62596e-05	1425.16	-0.00030338	1425.16	-0.000279527	1425.16	3.86275e-05	1425.16	0.000289809	1425.16	0.000337224	1425.16	0.000559701	1425.16	0.000774729	1425.16	0.00066612	1425.16	0.000853355	1425.16	0.000869373
	1426.12	0	1426.12	-0.000126127	1426.12	-0.000382451	1426.12	-0.000374017	1426.12	-7.93231e-05	1426.12	0.000173913	1426.12	0.000229528	1426.12	0.000439817	1426.12	0.000651492	1426.12	0.000531659	1426.12	0.000725031	1426.12	0.000753715
	1427.09	0	1427.09	-0.000179492	1427.09	-0.000452155	1427.09	-0.000457003	1427.09	-0.000177569	1427.09	7.39871e-05	1427.09	0.000135931	1427.09	0.000335053	1427.09	0.000545738	1427.09	0.000415977	1427.09	0.000618331	1427.09	0.000657269
	1428.05	0	1428.05	-0.000214955	1428.05	-0.000497856	1428.05	-0.000510951	1428.05	-0.000235831	1428.05	1.22634e-05	1428.05	7.75891e-05	1428.05	0.000268098	1428.05	0.000481557	1428.05	0.000345798	1428.05	0.000556917	1428.05	0.000602651
	1429.02	0	1429.02	-0.000225014	1429.02	-0.000510373	1429.02	-0.000524604	1429.02	-0.00024155	1429.02	2.50229e-06	1429.02	6.74616e-05	1429.02	0.000253266	1429.02	0.000473949	1429.02	0.000337471	1429.02	0.000554248	1429.02	0.000603545
	1429.98	0	1429.98	-0.000207829	1429.98	-0.00048806	1429.98	-0.000495113	1429.98	-0.00019408	1429.98	4.73547e-05	1429.98	0.00010832	1429.98	0.000293078	1429.98	0.000524814	1429.98	0.00039356	1429.98	0.00061134	1429.98	0.000660972
	1430.95	0	1430.95	-0.000166971	1430.95	-0.000436812	1430.95	-0.000428698	1430.95	-0.000103332	1430.95	0.000137196	1430.95	0.000192059	1430.95	0.000377933	1430.95	0.000623834	1430.95	0.000502128	1430.95	0.000716842	1430.95	0.000763988
	1431.91	0	1431.91	-0.000111407	1431.91	-0.000368289	1431.91	-0.000339305	1431.91	1.16657e-05	1431.91	0.000253257	1431.91	0.000301536	1431.91	0.000488985	1431.91	0.000749885	1431.91	0.000640012	1431.91	0.000849474	1431.91	0.000891584
	1432.88	0	1432.88	-5.20889e-05	1432.88	-0.000297259	1432.88	-0.000245189	1432.88	0.000127487	1432.88	0.000371944	1432.88	0.000414856	1432.88	0.000602797	1432.88	0.000877443	1432.88	0.000778197	1432.88	0.00098361	1432.88	0.00102
	1433.84	0	1433.84	-1.37815e-06	1433.84	-0.000239411	1433.84	-0.000165841	1433.84	0.000219886	1433.84	0.000468365	1433.84	0.000509583	1433.84	0.00069565	1433.84	0.000979877	1433.84	0.000887357	1433.84	0.00109	1433.84	0.00112
	1434.8	0	1434.8	3.12307e-05	1434.8	-0.000206693	1434.8	-0.000117741	1434.8	0.000269803	1434.8	0.000523023	1434.8	0.000567016	1434.8	0.000749096	1434.8	0.00104	1434.8	0.000945664	1434.8	0.00116	1434.8	0.00118
	1435.77	0	1435.77	4.01277e-05	1435.77	-0.000205552	1435.77	-0.000110644	1435.77	0.000267425	1435.77	0.000526236	1435.77	0.000576387	1435.77	0.000753383	1435.77	0.00104	1435.77	0.000942758	1435.77	0.00116	1435.77	0.00118
	1436.73	0	1436.73	2.56647e-05	1436.73	-0.000234629	1436.73	-0.000144923	1436.73	0.000214687	1436.73	0.000479868	1436.73	0.000537663	1436.73	0.00071021	1436.73	0.000989656	1436.73	0.000883135	1436.73	0.00111	1436.73	0.00113
	1437.7	0	1437.7	-6.93095e-06	1437.7	-0.00028645	1437.7	-0.000212083	1437.7	0.000124408	1437.7	0.00039678	1437.7	0.000461641	1437.7	0.000631329	1437.7	0.000900793	1437.7	0.00078369	1437.7	0.00102	1437.7	0.00104
	1438.66	0	1438.66	-4.89201e-05	1438.66	-0.000349373	1438.66	-0.000297508	1438.66	1.64576e-05	1438.66	0.00029623	1438.66	0.000365607	1438.66	0.000535042	1438.66	0.000794164	1438.66	0.000667852	1438.66	0.00090174	1438.66	0.000928745
	1439.62	0	1439.62	-9.18076e-05	1439.62	-0.000411586	1439.62	-0.000384901	1439.62	-8.90194e-05	1439.62	0.000198107	1439.62	0.000268959	1439.62	0.000440616	1439.62	0.000690866	1439.62	0.000559435	1439.62	0.000788009	1439.62	0.00082174
	1440.59	0	1440.59	-0.000128984	1440.59	-0.000463882	1440.59	-0.000460582	1440.59	-0.000175224	1440.59	0.000117746	1440.59	0.000187732	1440.59	0.000363709	1440.59	0.00060772	1440.59	0.000475902	1440.59	0.00069555	1440.59	0.00073409
	1441.55	0	1441.55	-0.000156443	1441.55	-0.000500458	1441.55	-0.000514482	1441.55	-0.000231345	1441.55	6.52682e-05	1441.55	0.000133592	1441.55	0.000315474	1441.55	0.000555923	1441.55	0.00042803	1441.55	0.000638778	1441.55	0.000677408
	1442.52	0	1442.52	-0.000171907	1442.52	-0.000517163	1442.52	-0.000540145	1442.52	-0.000251045	1442.52	4.59575e-05	1442.52	0.000113497	1442.52	0.000302875	1442.52	0.000542361	1442.52	0.000421144	1442.52	0.000626642	1442.52	0.000659321
	1443.48	0	1443.48	-0.000173596	1443.48	-0.00051087	1443.48	-0.000533594	1443.48	-0.000230978	1443.48	6.36201e-05	1443.48	0.000131607	1443.48	0.000329995	1443.48	0.000571004	1443.48	0.000458386	1443.48	0.000664174	1443.48	0.000684873
	1444.44	0	1444.44	-0.000159058	1444.44	-0.000477912	1444.44	-0.000492197	1444.44	-0.000168886	1444.44	0.000120629	1444.44	0.000189932	1444.44	0.000399436	1444.44	0.000644715	1444.44	0.000541662	1444.44	0.000753353	1444.44	0.000757554
	1445.41	0	1445.41	-0.000125969	1445.41	-0.000415921	1445.41	-0.000415995	1445.41	-6.55595e-05	1445.41	0.00021746	1445.41	0.000287569	1445.41	0.000510383	1445.41	0.000762309	1445.41	0.000669927	1445.41	0.00089162	1445.41	0.000876493
	1446.37	0	1446.37	-7.36626e-05	1446.37	-0.000324825	1446.37	-0.000308365	1446.37	7.3845e-05	1446.37	0.000350001	1446.37	0.00041899	1446.37	0.000656449	1446.37	0.000917395	1446.37	0.000836438	1446.37	0.00107	1446.37	0.00103
	1447.34	0	1447.34	-4.84948e-06	1447.34	-0.000210375	1447.34	-0.000178831	1447.34	0.000237029	1447.34	0.000506792	1447.34	0.000570983	1447.34	0.000822746	1447.34	0.00109	1447.34	0.00103	1447.34	0.00127	1447.34	0.00122
	1448.3	0	1448.3	7.27335e-05	1448.3	-8.43008e-05	1448.3	-4.25462e-05	1448.3	0.000404694	1448.3	0.000668379	1448.3	0.000723639	1448.3	0.000986756	1448.3	0.00127	1448.3	0.00121	1448.3	0.00146	1448.3	0.00139
	1449.27	0	1449.27	0.000147763	1449.27	3.67473e-05	1449.27	8.25153e-05	1449.27	0.000553545	1449.27	0.000810301	1449.27	0.000853029	1449.27	0.00112	1449.27	0.00141	1449.27	0.00136	1449.27	0.00162	1449.27	0.00154
	1450.23	0	1450.23	0.000207942	1450.23	0.000135747	1450.23	0.000179745	1450.23	0.000662328	1450.23	0.000909571	1450.23	0.000937353	1450.23	0.0012	1450.23	0.00149	1450.23	0.00145	1450.23	0.00171	1450.23	0.00162
	1451.19	0	1451.19	0.000244026	1451.19	0.000200241	1451.19	0.000238832	1451.19	0.000717972	1451.19	0.000951815	1451.19	0.000963437	1451.19	0.00122	1451.19	0.0015	1451.19	0.00147	1451.19	0.00173	1451.19	0.00164
	1452.16	0	1452.16	0.000252867	1452.16	0.00022619	1452.16	0.000258916	1452.16	0.000720027	1452.16	0.000935928	1452.16	0.000931453	1452.16	0.00117	1452.16	0.00144	1452.16	0.0014	1452.16	0.00168	1452.16	0.00158
	1453.12	0	1453.12	0.000238493	1453.12	0.000218253	1453.12	0.000248386	1453.12	0.00068043	1453.12	0.000875046	1453.12	0.00085597	1453.12	0.00108	1453.12	0.00134	1453.12	0.00128	1453.12	0.00158	1453.12	0.00146
	1454.09	0	1454.09	0.000210838	1454.09	0.000188525	1454.09	0.000222212	1454.09	0.000620484	1454.09	0.000793572	1454.09	0.000762887	1454.09	0.00096563	1454.09	0.00121	1454.09	0.00114	1454.09	0.00145	1454.09	0.00134
	1455.05	0	1455.05	0.000182673	1455.05	0.000152444	1455.05	0.000196389	1455.05	0.000563613	1455.05	0.00071958	1455.05	0.000681912	1455.05	0.000869751	1455.05	0.0011	1455.05	0.00102	1455.05	0.00135	1455.05	0.00123
	1456.02	0	1456.02	0.000164917	1456.02	0.000123044	1456.02	0.000182428	1456.02	0.000528074	1456.02	0.000675735	1456.02	0.000637391	1456.02	0.000817578	1456.02	0.00104	1456.02	0.00094894	1456.02	0.00129	1456.02	0.00117
	1456.98	0	1456.98	0.000162235	1456.98	0.000105814	1456.98	0.000182276	1456.98	0.000519215	1456.98	0.000670527	1456.98	0.000639134	1456.98	0.000819496	1456.98	0.00104	1456.98	0.000947969	1456.98	0.00128	1456.98	0.00117
	1457.94	0	1457.94	0.000171841	1457.94	9.86075e-05	1457.94	0.000189774	1457.94	0.000530139	1457.94	0.000696767	1457.94	0.000680313	1457.94	0.000867542	1457.94	0.00109	1457.94	0.001	1457.94	0.00132	1457.94	0.00123
	1458.91	0	1458.91	0.000185499	1458.91	9.31632e-05	1458.91	0.000193992	1458.91	0.000545975	1458.91	0.000736413	1458.91	0.000742003	1458.91	0.000939553	1458.91	0.00117	1458.91	0.00109	1458.91	0.00139	1458.91	0.00133
	1459.87	0	1459.87	0.000194662	1459.87	8.14328e-05	1459.87	0.000186104	1459.87	0.000552575	1459.87	0.000770312	1459.87	0.000802771	1459.87	0.00101	1459.87	0.00125	1459.87	0.00118	1459.87	0.00145	1459.87	0.00143
	1460.84	0	1460.84	0.000193323	1460.84	5.83259e-05	1460.84	0.000162363	1460.84	0.00054175	1460.84	0.000785301	1460.84	0.000846602	1460.84	0.00106	1460.84	0.00131	1460.84	0.00126	1460.84	0.0015	1460.84	0.00151
	1461.8	0	1461.8	0.000181476	1461.8	2.52766e-05	1461.8	0.000126708	1461.8	0.000514957	1461.8	0.000779426	1461.8	0.000868734	1461.8	0.00109	1461.8	0.00135	1461.8	0.0013	1461.8	0.00153	1461.8	0.00157
	1462.77	0	1462.77	0.000163259	1462.77	-1.13663e-05	1462.77	8.81145e-05	1462.77	0.000481029	1462.77	0.000760628	1462.77	0.000874422	1462.77	0.0011	1462.77	0.00137	1462.77	0.00132	1462.77	0.00154	1462.77	0.00161
	1463.73	0	1463.73	0.000146108	1463.73	-4.18877e-05	1463.73	5.81419e-05	1463.73	0.000453676	1463.73	0.000743163	1463.73	0.000876292	1463.73	0.00111	1463.73	0.00138	1463.73	0.00134	1463.73	0.00155	1463.73	0.00165
	1464.69	0	1464.69	0.000136433	1464.69	-5.78538e-05	1464.69	4.63873e-05	1464.69	0.000445163	1464.69	0.000741231	1464.69	0.000887758	1464.69	0.00112	1464.69	0.00141	1464.69	0.00137	1464.69	0.00158	1464.69	0.00169
	1465.66	0	1465.66	0.000138422	1465.66	-5.39579e-05	1465.66	5.80978e-05	1465.66	0.000462772	1465.66	0.000764158	1465.66	0.000918027	1465.66	0.00116	1465.66	0.00146	1465.66	0.00142	1465.66	0.00163	1465.66	0.00174
	1466.62	0	1466.62	0.000151298	1466.62	-3.07091e-05	1466.62	9.14299e-05	1466.62	0.000506111	1466.62	0.000812696	1466.62	0.000968401	1466.62	0.00122	1466.62	0.00152	1466.62	0.00149	1466.62	0.0017	1466.62	0.00181
	1467.59	0	1467.59	0.000171428	1467.59	6.88051e-06	1467.59	0.000139529	1467.59	0.000568106	1467.59	0.000880153	1467.59	0.00103	1467.59	0.0013	1467.59	0.0016	1467.59	0.00158	1467.59	0.00179	1467.59	0.0019
	1468.55	0	1468.55	0.000192282	1468.55	4.98538e-05	1468.55	0.000192254	1468.55	0.000637098	1468.55	0.000954303	1468.55	0.0011	1468.55	0.00138	1468.55	0.00168	1468.55	0.00167	1468.55	0.00189	1468.55	0.00199
	1469.52	0	1469.52	0.000208516	1469.52	8.97566e-05	1469.52	0.000239895	1469.52	0.000701359	1469.52	0.00102	1469.52	0.00116	1469.52	0.00145	1469.52	0.00175	1469.52	0.00174	1469.52	0.00197	1469.52	0.00207
	1470.48	0	1470.48	0.000216196	1470.48	0.000119709	1470.48	0.000275237	1470.48	0.000751225	1470.48	0.00107	1470.48	0.0012	1470.48	0.00151	1470.48	0.00181	1470.48	0.00179	1470.48	0.00204	1470.48	0.00213
	1471.44	0	1471.44	0.000214782	1471.44	0.000136152	1471.44	0.000294388	1471.44	0.0007812	1471.44	0.0011	1471.44	0.00123	1471.44	0.00154	1471.44	0.00184	1471.44	0.00182	1471.44	0.00208	1471.44	0.00217
	1472.41	0	1472.41	0.000206074	1472.41	0.000138429	1472.41	0.00029721	1472.41	0.000789644	1472.41	0.00111	1472.41	0.00123	1472.41	0.00155	1472.41	0.00185	1472.41	0.00182	1472.41	0.00209	1472.41	0.00219
	1473.37	0	1473.37	0.000193736	1473.37	0.000129127	1473.37	0.000286597	1473.37	0.000779282	1473.37	0.0011	1473.37	0.00123	1473.37	0.00154	1473.37	0.00185	1473.37	0.00181	1473.37	0.00208	1473.37	0.00219
	1474.34	0	1474.34	0.000181796	1474.34	0.000112512	1474.34	0.000267466	1474.34	0.000755795	1474.34	0.00108	1474.34	0.00121	1474.34	0.00152	1474.34	0.00183	1474.34	0.00178	1474.34	0.00206	1474.34	0.00218
	1475.3	0	1475.3	0.000173407	1475.3	9.3473e-05	1475.3	0.000245474	1475.3	0.000726584	1475.3	0.00106	1475.3	0.0012	1475.3	0.0015	1475.3	0.00182	1475.3	0.00176	1475.3	0.00203	1475.3	0.00217
	1476.27	0	1476.27	0.000169536	1476.27	7.56309e-05	1476.27	0.000224826	1476.27	0.000697835	1476.27	0.00104	1476.27	0.00119	1476.27	0.00149	1476.27	0.0018	1476.27	0.00175	1476.27	0.00201	1476.27	0.00216
	1477.23	0	1477.23	0.000169942	1477.23	6.0851e-05	1477.23	0.000208221	1477.23	0.000673656	1477.23	0.00102	1477.23	0.00118	1477.23	0.00148	1477.23	0.00179	1477.23	0.00175	1477.23	0.00199	1477.23	0.00216
	1478.19	0	1478.19	0.000173037	1478.19	4.9439e-05	1478.19	0.000196137	1478.19	0.000655422	1478.19	0.00101	1478.19	0.00118	1478.19	0.00147	1478.19	0.00178	1478.19	0.00175	1478.19	0.00198	1478.19	0.00215
	1479.16	0	1479.16	0.0001776	1479.16	4.14289e-05	1479.16	0.0001889	1479.16	0.000643883	1479.16	0.001	1479.16	0.00118	1479.16	0.00147	1479.16	0.00178	1479.16	0.00176	1479.16	0.00198	1479.16	0.00216
	1480.12	0	1480.12	0.000183116	1480.12	3.67004e-05	1480.12	0.000187052	1480.12	0.000639371	1480.12	0.001	1480.12	0.00119	1480.12	0.00148	1480.12	0.00178	1480.12	0.00177	1480.12	0.00198	1480.12	0.00216
	1481.09	0	1481.09	0.000190535	1481.09	3.67859e-05	1481.09	0.00019256	1481.09	0.000643614	1481.09	0.00101	1481.09	0.0012	1481.09	0.00149	1481.09	0.00179	1481.09	0.00179	1481.09	0.00199	1481.09	0.00217
	1482.05	0	1482.05	0.000201421	1482.05	4.31079e-05	1482.05	0.000207412	1482.05	0.000658969	1482.05	0.00102	1482.05	0.00121	1482.05	0.00151	1482.05	0.00181	1482.05	0.00182	1482.05	0.00202	1482.05	0.00219
	1483.02	0	1483.02	0.00021776	1483.02	5.82558e-05	1483.02	0.000234224	1483.02	0.00068789	1483.02	0.00104	1483.02	0.00124	1483.02	0.00154	1483.02	0.00184	1483.02	0.00185	1483.02	0.00206	1483.02	0.00222
	1483.98	0	1483.98	0.000240464	1483.98	8.29251e-05	1483.98	0.00027346	1483.98	0.000730948	1483.98	0.00108	1483.98	0.00128	1483.98	0.00158	1483.98	0.00189	1483.98	0.0019	1483.98	0.00212	1483.98	0.00226
	1484.94	0	1484.94	0.000268821	1484.94	0.000116141	1484.94	0.00032288	1484.94	0.0007857	1484.94	0.00113	1484.94	0.00133	1484.94	0.00163	1484.94	0.00195	1484.94	0.00196	1484.94	0.0022	1484.94	0.00232
	1485.91	0	1485.91	0.000299439	1485.91	0.000153556	1485.91	0.000375978	1485.91	0.000844901	1485.91	0.00118	1485.91	0.00138	1485.91	0.00168	1485.91	0.00202	1485.91	0.00202	1485.91	0.00228	1485.91	0.00239
	1486.87	0	1486.87	0.000326556	1486.87	0.000188133	1486.87	0.00042334	1486.87	0.000897639	1486.87	0.00123	1486.87	0.00143	1486.87	0.00172	1486.87	0.00208	1486.87	0.00207	1486.87	0.00235	1486.87	0.00246
	1487.84	0	1487.84	0.000343171	1487.84	0.000210748	1487.84	0.00045311	1487.84	0.000930245	1487.84	0.00126	1487.84	0.00146	1487.84	0.00175	1487.84	0.00212	1487.84	0.00209	1487.84	0.0024	1487.84	0.0025
	1488.8	0	1488.8	0.000343098	1488.8	0.000213368	1488.8	0.00045551	1488.8	0.00093131	1488.8	0.00126	1488.8	0.00147	1488.8	0.00174	1488.8	0.00213	1488.8	0.00209	1488.8	0.00241	1488.8	0.00252
	1489.77	0	1489.77	0.000323563	1489.77	0.000192194	1489.77	0.000426704	1489.77	0.000896143	1489.77	0.00122	1489.77	0.00144	1489.77	0.00171	1489.77	0.00209	1489.77	0.00204	1489.77	0.00237	1489.77	0.00249
	1490.73	0	1490.73	0.000286544	1490.73	0.000149521	1490.73	0.000370368	1490.73	0.000829753	1490.73	0.00116	1490.73	0.00138	1490.73	0.00164	1490.73	0.00203	1490.73	0.00196	1490.73	0.00229	1490.73	0.00244
	1491.69	0	1491.69	0.000239632	1491.69	9.46231e-05	1491.69	0.000298821	1491.69	0.000746602	1491.69	0.00108	1491.69	0.0013	1491.69	0.00156	1491.69	0.00193	1491.69	0.00187	1491.69	0.0022	1491.69	0.00236
	1492.66	0	1492.66	0.000193616	1492.66	4.04678e-05	1492.66	0.000228653	1492.66	0.000666603	1492.66	0.000994803	1492.66	0.00123	1492.66	0.00147	1492.66	0.00184	1492.66	0.00177	1492.66	0.0021	1492.66	0.00228
	1493.62	0	1493.62	0.000159966	1493.62	1.57344e-06	1493.62	0.00017706	1493.62	0.000610042	1493.62	0.000936522	1493.62	0.00118	1493.62	0.00141	1493.62	0.00178	1493.62	0.0017	1493.62	0.00203	1493.62	0.00222
	1494.59	0	1494.59	0.000147773	1494.59	-1.11346e-05	1494.59	0.000156761	1494.59	0.000591726	1494.59	0.000916134	1494.59	0.00116	1494.59	0.00139	1494.59	0.00175	1494.59	0.00167	1494.59	0.00201	1494.59	0.00219
	1495.55	0	1495.55	0.000160531	1495.55	6.42624e-06	1495.55	0.00017235	1495.55	0.000616098	1495.55	0.000939185	1495.55	0.00117	1495.55	0.00141	1495.55	0.00178	1495.55	0.0017	1495.55	0.00203	1495.55	0.00221
	1496.52	0	1496.52	0.000195271	1496.52	5.02551e-05	1496.52	0.000218504	1496.52	0.000675792	1496.52	0.000999088	1496.52	0.00122	1496.52	0.00146	1496.52	0.00184	1496.52	0.00176	1496.52	0.0021	1496.52	0.00227
	1497.48	0	1497.48	0.000241304	1497.48	0.000107009	1497.48	0.000280097	1497.48	0.000751626	1497.48	0.00108	1497.48	0.00129	1497.48	0.00154	1497.48	0.00193	1497.48	0.00185	1497.48	0.00218	1497.48	0.00234
	1498.44	0	1498.44	0.000284315	1498.44	0.000159091	1498.44	0.000337178	1498.44	0.000819159	1498.44	0.00115	1498.44	0.00135	1498.44	0.00161	1498.44	0.002	1498.44	0.00193	1498.44	0.00225	1498.44	0.0024
	1499.41	0	1499.41	0.00030975	1499.41	0.000188531	1499.41	0.000370394	1499.41	0.000855178	1499.41	0.00119	1499.41	0.00138	1499.41	0.00164	1499.41	0.00204	1499.41	0.00197	1499.41	0.00228	1499.41	0.00242
	1500.37	0	1500.37	0.000307509	1500.37	0.000183591	1500.37	0.000367158	1500.37	0.000845332	1500.37	0.00117	1500.37	0.00136	1500.37	0.00162	1500.37	0.00202	1500.37	0.00194	1500.37	0.00225	1500.37	0.00238
	1501.34	0	1501.34	0.000274304	1501.34	0.000140321	1501.34	0.000323521	1501.34	0.000786249	1501.34	0.00111	1501.34	0.00129	1501.34	0.00154	1501.34	0.00193	1501.34	0.00185	1501.34	0.00216	1501.34	0.00228
	1502.3	0	1502.3	0.00021395	1502.3	6.39055e-05	1502.3	0.000245739	1502.3	0.000686513	1502.3	0.00099541	1502.3	0.00118	1502.3	0.00141	1502.3	0.00179	1502.3	0.0017	1502.3	0.00202	1502.3	0.00213
	1503.27	0	1503.27	0.000137089	1503.27	-3.25235e-05	1503.27	0.000147635	1503.27	0.000564037	1503.27	0.000855435	1503.27	0.00104	1503.27	0.00126	1503.27	0.00161	1503.27	0.00151	1503.27	0.00186	1503.27	0.00195
	1504.23	0	1504.23	5.8681e-05	1504.23	-0.000130289	1504.23	4.85384e-05	1504.23	0.000442917	1504.23	0.000714732	1504.23	0.000906222	1504.23	0.0011	1504.23	0.00144	1504.23	0.00131	1504.23	0.00171	1504.23	0.00179
	1505.19	0	1505.19	-4.62128e-06	1505.19	-0.00020907	1505.19	-3.04815e-05	1505.19	0.000347888	1505.19	0.000602284	1505.19	0.000801693	1505.19	0.000973966	1505.19	0.0013	1505.19	0.00116	1505.19	0.0016	1505.19	0.00166
	1506.16	0	1506.16	-3.88442e-05	1506.16	-0.000252276	1506.16	-7.36023e-05	1506.16	0.000297414	1506.16	0.000540458	1506.16	0.000747156	1506.16	0.000905937	1506.16	0.00122	1506.16	0.00107	1506.16	0.00155	1506.16	0.00161
	1507.12	0	1507.12	-3.81309e-05	1507.12	-0.000253187	1507.12	-7.42744e-05	1507.12	0.000298074	1507.12	0.000538324	1507.12	0.000749223	1507.12	0.000903619	1507.12	0.00122	1507.12	0.00106	1507.12	0.00156	1507.12	0.00162
	1508.09	0	1508.09	-6.5327e-06	1508.09	-0.000216527	1508.09	-3.77114e-05	1508.09	0.000342111	1508.09	0.000588743	1508.09	0.000799316	1508.09	0.000958704	1508.09	0.00128	1508.09	0.00113	1508.09	0.00162	1508.09	0.00168
	1509.05	0	1509.05	4.37404e-05	1509.05	-0.000156794	1509.05	2.15673e-05	1509.05	0.000411565	1509.05	0.000671308	1509.05	0.000877968	1509.05	0.00105	1509.05	0.00138	1509.05	0.00124	1509.05	0.0017	1509.05	0.00178
	1510.01	0	1510.01	9.68724e-05	1510.01	-9.31009e-05	1510.01	8.46878e-05	1510.01	0.000483817	1510.01	0.000759708	1510.01	0.000960869	1510.01	0.00115	1510.01	0.00149	1510.01	0.00136	1510.01	0.00179	1510.01	0.00188
	1510.98	0	1510.98	0.000137827	1510.98	-4.35387e-05	1510.98	0.000133466	1510.98	0.000537662	1510.98	0.000828659	1510.98	0.00103	1510.98	0.00122	1510.98	0.00158	1510.98	0.00146	1510.98	0.00185	1510.98	0.00197
	1511.94	0	1511.94	0.000156477	1511.94	-2.06045e-05	1511.94	0.000154905	1511.94	0.000558243	1511.94	0.000859979	1511.94	0.00105	1511.94	0.00126	1511.94	0.00162	1511.94	0.00151	1511.94	0.00188	1511.94	0.002
	1512.91	0	1512.91	0.000148763	1512.91	-2.97615e-05	1512.91	0.000142967	1512.91	0.000539395	1512.91	0.000845811	1512.91	0.00104	1512.91	0.00125	1512.91	0.00161	1512.91	0.0015	1512.91	0.00186	1512.91	0.00199
	1513.87	0	1513.87	0.000116999	1513.87	-6.86222e-05	1513.87	0.000100036	1513.87	0.000484457	1513.87	0.000788747	1513.87	0.000988814	1513.87	0.0012	1513.87	0.00155	1513.87	0.00144	1513.87	0.0018	1513.87	0.00193
	1514.84	0	1514.84	6.84544e-05	1514.84	-0.000128421	1514.84	3.49959e-05	1514.84	0.000404633	1514.84	0.000700985	1514.84	0.000908	1514.84	0.0011	1514.84	0.00145	1514.84	0.00133	1514.84	0.00171	1514.84	0.00184
	1515.8	0	1515.8	1.31766e-05	1515.8	-0.00019635	1515.8	-3.83617e-05	1515.8	0.000316489	1515.8	0.000600582	1515.8	0.00081526	1515.8	0.000998656	1515.8	0.00134	1515.8	0.0012	1515.8	0.0016	1515.8	0.00172
	1516.76	0	1516.76	-3.77932e-05	1516.76	-0.000258869	1516.76	-0.000105518	1516.76	0.000237396	1516.76	0.00050723	1516.76	0.000728264	1516.76	0.000897323	1516.76	0.00123	1516.76	0.00108	1516.76	0.0015	1516.76	0.00162
	1517.73	0	1517.73	-7.60084e-05	1517.73	-0.000304894	1517.73	-0.000154476	1517.73	0.000181215	1517.73	0.000437045	1517.73	0.000661491	1517.73	0.000817229	1517.73	0.00114	1517.73	0.000984584	1517.73	0.00143	1517.73	0.00153
	1518.69	0	1518.69	-9.71525e-05	1518.69	-0.000329039	1518.69	-0.000179405	1518.69	0.000154483	1518.69	0.000398661	1518.69	0.000622646	1518.69	0.000767961	1518.69	0.00109	1518.69	0.000922966	1518.69	0.00138	1518.69	0.00148
	1519.66	0	1519.66	-0.000102293	1519.66	-0.000332483	1519.66	-0.000182024	1519.66	0.000154434	1519.66	0.000390914	1519.66	0.000610759	1519.66	0.00075017	1519.66	0.00108	1519.66	0.000897999	1519.66	0.00137	1519.66	0.00147
	1520.62	0	1520.62	-9.70595e-05	1520.62	-0.000322692	1520.62	-0.000171333	1520.62	0.000169881	1520.62	0.000403647	1520.62	0.000617196	1520.62	0.00075485	1520.62	0.00108	1520.62	0.000899643	1520.62	0.00138	1520.62	0.00147
	1521.59	0	1521.59	-8.96999e-05	1521.59	-0.000310562	1521.59	-0.000159926	1521.59	0.000185149	1521.59	0.000421175	1521.59	0.000628183	1521.59	0.000768118	1521.59	0.0011	1521.59	0.000911525	1521.59	0.0014	1521.59	0.00148
	1522.55	0	1522.55	-8.79915e-05	1522.55	-0.000306497	1522.55	-0.000159682	1522.55	0.000185976	1522.55	0.000428415	1522.55	0.000630825	1522.55	0.00077548	1522.55	0.00111	1522.55	0.00091679	1522.55	0.0014	1522.55	0.00149
	1523.51	0	1523.51	-9.64781e-05	1523.51	-0.000316539	1523.51	-0.000177407	1523.51	0.000164276	1523.51	0.000415978	1523.51	0.000616723	1523.51	0.000767443	1523.51	0.00109	1523.51	0.000904411	1523.51	0.00138	1523.51	0.00148
	1524.48	0	1524.48	-0.000115085	1524.48	-0.000340766	1524.48	-0.000212436	1524.48	0.000121244	1524.48	0.000383209	1524.48	0.000585301	1524.48	0.000742176	1524.48	0.00106	1524.48	0.000872384	1524.48	0.00134	1524.48	0.00145
	1525.44	0	1525.44	-0.00013968	1525.44	-0.000373615	1525.44	-0.000257819	1525.44	6.56432e-05	1525.44	0.000337664	1525.44	0.000542846	1525.44	0.000705224	1525.44	0.00102	1525.44	0.00082766	1525.44	0.00128	1525.44	0.0014
	1526.41	0	1526.41	-0.000163459	1526.41	-0.000406384	1526.41	-0.000302927	1526.41	1.08554e-05	1526.41	0.000291357	1526.41	0.000499887	1526.41	0.000667004	1526.41	0.000970604	1526.41	0.000782527	1526.41	0.00123	1526.41	0.00136
	1527.37	0	1527.37	-0.000179989	1527.37	-0.00043054	1527.37	-0.000337603	1527.37	-3.06732e-05	1527.37	0.000256359	1527.37	0.000467074	1527.37	0.000638187	1527.37	0.000935707	1527.37	0.000749744	1527.37	0.00118	1527.37	0.00132
	1528.34	0	1528.34	-0.000184655	1528.34	-0.000439732	1528.34	-0.000354144	1528.34	-4.97767e-05	1528.34	0.000241914	1528.34	0.000452493	1528.34	0.000627106	1528.34	0.000921717	1528.34	0.000739324	1528.34	0.00117	1528.34	0.00131
	1529.3	0	1529.3	-0.000175581	1529.3	-0.000431562	1529.3	-0.000349781	1529.3	-4.30944e-05	1529.3	0.000251261	1529.3	0.000459235	1529.3	0.00063742	1529.3	0.000932381	1529.3	0.000755198	1529.3	0.00117	1529.3	0.00132
	1530.26	0	1530.26	-0.000154776	1530.26	-0.000408435	1530.26	-0.000326921	1530.26	-1.4122e-05	1530.26	0.000281267	1530.26	0.000484737	1530.26	0.000666196	1530.26	0.000964475	1530.26	0.000793824	1530.26	0.0012	1530.26	0.00135
	1531.23	0	1531.23	-0.00012719	1531.23	-0.000376804	1531.23	-0.00029258	1531.23	2.83273e-05	1531.23	0.000322824	1531.23	0.000520768	1531.23	0.000705435	1531.23	0.00101	1531.23	0.000844804	1531.23	0.00125	1531.23	0.00139
	1532.19	0	1532.19	-9.95718e-05	1532.19	-0.000345314	1532.19	-0.000256493	1532.19	7.26477e-05	1532.19	0.000364099	1532.19	0.000556095	1532.19	0.000742948	1532.19	0.00105	1532.19	0.000893527	1532.19	0.00129	1532.19	0.00143
	1533.16	0	1533.16	-7.88516e-05	1533.16	-0.000322769	1533.16	-0.000228092	1533.16	0.000107245	1533.16	0.000392946	1533.16	0.000579197	1533.16	0.000766681	1533.16	0.00108	1533.16	0.000924932	1533.16	0.00132	1533.16	0.00145
	1534.12	0	1534.12	-7.04772e-05	1534.12	-0.00031602	1534.12	-0.000215058	1534.12	0.000123648	1534.12	0.000400387	1534.12	0.000581315	1534.12	0.000767005	1534.12	0.00108	1534.12	0.000927285	1534.12	0.00133	1534.12	0.00145
	1535.09	0	1535.09	-7.71774e-05	1535.09	-0.000328373	1535.09	-0.000220839	1535.09	0.000118036	1535.09	0.00038254	1535.09	0.000558526	1535.09	0.000739331	1535.09	0.00105	1535.09	0.000894861	1535.09	0.0013	1535.09	0.00142
	1536.05	0	1536.05	-9.82739e-05	1536.05	-0.000358717	1536.05	-0.000244282	1536.05	9.2253e-05	1536.05	0.000341821	1536.05	0.000512975	1536.05	0.000686083	1536.05	0.000997883	1536.05	0.000830657	1536.05	0.00126	1536.05	0.00136
	1537.01	0	1537.01	-0.000129289	1537.01	-0.000400991	1537.01	-0.000279678	1537.01	5.35416e-05	1537.01	0.000286792	1537.01	0.000453607	1537.01	0.000616368	1537.01	0.000926584	1537.01	0.000745953	1537.01	0.00119	1537.01	0.00129
	1537.98	0	1537.98	-0.000163292	1537.98	-0.000446103	1537.98	-0.000317752	1537.98	1.2633e-05	1537.98	0.000230108	1537.98	0.000393367	1537.98	0.000544535	1537.98	0.00085465	1537.98	0.000658501	1537.98	0.00114	1537.98	0.00122
	1538.94	0	1538.94	-0.000191452	1538.94	-0.000482916	1538.94	-0.000347982	1538.94	-1.87056e-05	1538.94	0.000186017	1538.94	0.000347117	1538.94	0.000487104	1538.94	0.000799639	1538.94	0.000588605	1538.94	0.0011	1538.94	0.00116
	1539.91	0	1539.91	-0.000205466	1539.91	-0.000501537	1539.91	-0.000361663	1539.91	-3.12084e-05	1539.91	0.00016621	1539.91	0.000327089	1539.91	0.000458174	1539.91	0.000775749	1539.91	0.000553808	1539.91	0.00109	1539.91	0.00114
	1540.87	0	1540.87	-0.000200411	1540.87	-0.000496168	1540.87	-0.000353921	1540.87	-2.05988e-05	1540.87	0.000176749	1540.87	0.000339108	1540.87	0.000465595	1540.87	0.000789997	1540.87	0.000563699	1540.87	0.00111	1540.87	0.00116
	1541.83	0	1541.83	-0.00017614	1541.83	-0.00046741	1541.83	-0.000325887	1541.83	1.11068e-05	1541.83	0.000215709	1541.83	0.000381187	1541.83	0.00050847	1541.83	0.000839816	1541.83	0.000616872	1541.83	0.00116	1541.83	0.00121
	1542.8	0	1542.8	-0.000137622	1542.8	-0.000421563	1542.8	-0.000283869	1542.8	5.64937e-05	1542.8	0.000274252	1542.8	0.000444605	1542.8	0.000578245	1542.8	0.000915377	1542.8	0.0007026	1542.8	0.00122	1542.8	0.00128
	1543.76	0	1543.76	-9.32981e-05	1543.76	-0.00036912	1543.76	-0.000237215	1543.76	0.000105056	1543.76	0.000339537	1543.76	0.00051626	1543.76	0.000660819	1543.76	0.001	1543.76	0.000803333	1543.76	0.00128	1543.76	0.00136
	1544.73	0	1544.73	-5.27074e-05	1544.73	-0.000321468	1544.73	-0.000196542	1544.73	0.000145623	1544.73	0.000397353	1544.73	0.000581801	1544.73	0.000739825	1544.73	0.00108	1544.73	0.000898838	1544.73	0.00134	1544.73	0.00143
	1545.69	0	1545.69	-2.40631e-05	1545.69	-0.000288622	1545.69	-0.000170745	1545.69	0.00016844	1545.69	0.000435577	1545.69	0.000628275	1545.69	0.000799922	1545.69	0.00114	1545.69	0.00097055	1545.69	0.00137	1545.69	0.00148
	1546.66	0	1546.66	-1.28902e-05	1546.66	-0.000276896	1546.66	-0.000165748	1546.66	0.000167041	1546.66	0.000445798	1546.66	0.000646583	1546.66	0.00082981	1546.66	0.00116	1546.66	0.001	1546.66	0.00137	1546.66	0.00151
	1547.62	0	1547.62	-2.06546e-05	1547.62	-0.00028848	1547.62	-0.000183464	1547.62	0.00013961	1547.62	0.000425898	1547.62	0.000633703	1547.62	0.00082485	1547.62	0.00115	1547.62	0.000996958	1547.62	0.00134	1547.62	0.00149
	1548.58	0	1548.58	-4.59434e-05	1548.58	-0.000320711	1548.58	-0.000221144	1548.58	8.94515e-05	1548.58	0.000379087	1548.58	0.000592541	1548.58	0.000787279	1548.58	0.0011	1548.58	0.000949444	1548.58	0.00128	1548.58	0.00145
	1549.55	0	1549.55	-8.42606e-05	1549.55	-0.000368242	1549.55	-0.000273101	1549.55	2.32446e-05	1549.55	0.000312853	1549.55	0.000530465	1549.55	0.000724407	1549.55	0.00102	1549.55	0.000871616	1549.55	0.00121	1549.55	0.00138
	1550.51	0	1550.51	-0.000129968	1550.51	-0.00042336	1550.51	-0.000331247	1550.51	-4.95538e-05	1550.51	0.000237571	1550.51	0.000457558	1550.51	0.000646894	1550.51	0.000934053	1550.51	0.000776425	1550.51	0.00112	1550.51	0.00129
	1551.48	0	1551.48	-0.000176608	1551.48	-0.000478298	1551.48	-0.00038712	1551.48	-0.000118735	1551.48	0.000163585	1551.48	0.000383942	1551.48	0.000565704	1551.48	0.000841346	1551.48	0.000676842	1551.48	0.00104	1551.48	0.00121
	1552.44	0	1552.44	-0.000219032	1552.44	-0.000526298	1552.44	-0.00043375	1552.44	-0.000175726	1552.44	9.9642e-05	1552.44	0.000317862	1552.44	0.000489737	1552.44	0.000756174	1552.44	0.000583601	1552.44	0.000973688	1552.44	0.00113
	1553.41	0	1553.41	-0.000253091	1553.41	-0.000562795	1553.41	-0.000465731	1553.41	-0.000213755	1553.41	5.20527e-05	1553.41	0.000265362	1553.41	0.000425528	1553.41	0.000686015	1553.41	0.000504181	1553.41	0.000927003	1553.41	0.00107
	1554.37	0	1554.37	-0.000276309	1554.37	-0.000584712	1554.37	-0.000479861	1554.37	-0.00022894	1554.37	2.47806e-05	1554.37	0.000230658	1554.37	0.000378101	1554.37	0.000636524	1554.37	0.000444235	1554.37	0.000905428	1554.37	0.00102
	1555.33	0	1555.33	-0.000287019	1555.33	-0.00059057	1555.33	-0.000474891	1555.33	-0.000219992	1555.33	2.00126e-05	1555.33	0.000216739	1555.33	0.000351071	1555.33	0.000611592	1555.33	0.000408427	1555.33	0.000911441	1555.33	0.001
	1556.3	0	1556.3	-0.000284837	1556.3	-0.000580625	1556.3	-0.000452208	1556.3	-0.000188996	1556.3	3.74591e-05	1556.3	0.000224872	1556.3	0.000347057	1556.3	0.000613339	1556.3	0.000400153	1556.3	0.000943284	1556.3	0.00101
	1557.26	0	1557.26	-0.000271312	1557.26	-0.000557913	1557.26	-0.000416907	1557.26	-0.000143277	1557.26	7.28444e-05	1557.26	0.000252492	1557.26	0.000364795	1557.26	0.000639154	1557.26	0.000418878	1557.26	0.000992805	1557.26	0.00104
	1558.23	0	1558.23	-0.000250069	1558.23	-0.000527855	1558.23	-0.000377231	1558.23	-9.37369e-05	1558.23	0.000117828	1558.23	0.000292981	1558.23	0.00039922	1558.23	0.000681835	1558.23	0.000459525	1558.23	0.00105	1558.23	0.00109
	1559.19	0	1559.19	-0.000225867	1559.19	-0.000497122	1559.19	-0.000342328	1559.19	-5.21489e-05	1559.19	0.000162833	1559.19	0.000337867	1559.19	0.000442453	1559.19	0.000731569	1559.19	0.000514029	1559.19	0.00109	1559.19	0.00113
	1560.15	0	1560.15	-0.000203799	1560.15	-0.000471167	1560.15	-0.000318099	1560.15	-2.57936e-05	1560.15	0.00020014	1560.15	0.000380543	1560.15	0.000488407	1560.15	0.000781083	1560.15	0.000574907	1560.15	0.00112	1560.15	0.00118
	1561.12	0	1561.12	-0.000187111	1561.12	-0.00045284	1561.12	-0.000306063	1561.12	-1.58208e-05	1561.12	0.000226611	1561.12	0.000417804	1561.12	0.000533221	1561.12	0.000826822	1561.12	0.00063678	1561.12	0.00113	1561.12	0.00122
	1562.08	0	1562.08	-0.000177434	1562.08	-0.000443031	1562.08	-0.000304591	1562.08	-1.8906e-05	1562.08	0.000241583	1562.08	0.000447423	1562.08	0.000573606	1562.08	0.000866115	1562.08	0.000693734	1562.08	0.00115	1562.08	0.00126
	1563.05	0	1563.05	-0.000174885	1563.05	-0.000440969	1563.05	-0.000310921	1563.05	-3.07356e-05	1563.05	0.00024593	1563.05	0.000467731	1563.05	0.000605535	1563.05	0.000896105	1563.05	0.000740052	1563.05	0.00115	1563.05	0.00129
	1564.01	0	1564.01	-0.000178258	1564.01	-0.000445156	1564.01	-0.000322624	1564.01	-4.74995e-05	1564.01	0.000241264	1564.01	0.000477222	1564.01	0.000626166	1564.01	0.000914447	1564.01	0.000771087	1564.01	0.00116	1564.01	0.00132
	1564.98	0	1564.98	-0.000184993	1564.98	-0.00045313	1564.98	-0.00033623	1564.98	-6.49202e-05	1564.98	0.000230888	1564.98	0.000477341	1564.98	0.000635798	1564.98	0.000921946	1564.98	0.00078665	1564.98	0.00116	1564.98	0.00133
	1565.94	0	1565.94	-0.000192391	1565.94	-0.0004612	1565.94	-0.000348497	1565.94	-7.92823e-05	1565.94	0.000219296	1565.94	0.00047175	1565.94	0.000637936	1565.94	0.00092269	1565.94	0.000791074	1565.94	0.00116	1565.94	0.00134
	1566.9	0	1566.9	-0.000197504	1566.9	-0.00046614	1566.9	-0.000356334	1566.9	-8.77883e-05	1566.9	0.000211026	1566.9	0.000465396	1566.9	0.000637637	1566.9	0.000921818	1566.9	0.000790653	1566.9	0.00117	1566.9	0.00135
	1567.87	0	1567.87	-0.00019849	1567.87	-0.000465746	1567.87	-0.000357847	1567.87	-8.90548e-05	1567.87	0.000209132	1567.87	0.000462337	1567.87	0.000639308	1567.87	0.000923739	1567.87	0.000791294	1567.87	0.00117	1567.87	0.00135
	1568.83	0	1568.83	-0.000195308	1568.83	-0.000459985	1568.83	-0.000353492	1568.83	-8.44203e-05	1568.83	0.000213526	1568.83	0.000463637	1568.83	0.000643911	1568.83	0.000929208	1568.83	0.000795193	1568.83	0.00118	1568.83	0.00136
	1569.8	0	1569.8	-0.000189479	1569.8	-0.000450715	1569.8	-0.00034496	1569.8	-7.66659e-05	1569.8	0.000221774	1569.8	0.000468099	1569.8	0.000650165	1569.8	0.000936437	1569.8	0.000800849	1569.8	0.00118	1569.8	0.00136
	1570.76	0	1570.76	-0.000183008	1570.76	-0.000440793	1570.76	-0.000335119	1570.76	-6.89674e-05	1570.76	0.000230174	1570.76	0.000472465	1570.76	0.000654402	1570.76	0.000941516	1570.76	0.000804664	1570.76	0.00118	1570.76	0.00136
	1571.73	0	1571.73	-0.000177707	1571.73	-0.000432771	1571.73	-0.00032622	1571.73	-6.34091e-05	1571.73	0.000235734	1571.73	0.000474111	1571.73	0.000653798	1571.73	0.000941612	1571.73	0.000803276	1571.73	0.00118	1571.73	0.00135
	1572.69	0	1572.69	-0.000174251	1572.69	-0.000427867	1572.69	-0.000319659	1572.69	-6.08632e-05	1572.69	0.000237077	1572.69	0.000471479	1572.69	0.000647438	1572.69	0.000935793	1572.69	0.000795292	1572.69	0.00117	1572.69	0.00134
	1573.65	0	1573.65	-0.000172319	1573.65	-0.000426162	1573.65	-0.000316068	1573.65	-6.08444e-05	1573.65	0.000234339	1573.65	0.000464795	1573.65	0.000636161	1573.65	0.000925098	1573.65	0.000781326	1573.65	0.00115	1573.65	0.00132
	1574.62	0	1574.62	-0.000170563	1574.62	-0.000425766	1574.62	-0.000315148	1574.62	-6.28873e-05	1574.62	0.000228629	1574.62	0.000454971	1574.62	0.000621515	1574.62	0.000910964	1574.62	0.000763723	1574.62	0.00113	1574.62	0.0013
	1575.58	0	1575.58	-0.000167265	1575.58	-0.000424839	1575.58	-0.000316575	1575.58	-6.64696e-05	1575.58	0.000220622	1575.58	0.000442523	1575.58	0.000604569	1575.58	0.000894161	1575.58	0.000743367	1575.58	0.0011	1575.58	0.00127
	1576.55	0	1576.55	-0.000161664	1576.55	-0.000421712	1576.55	-0.000320261	1576.55	-7.28391e-05	1576.55	0.000209381	1576.55	0.000426358	1576.55	0.000583719	1576.55	0.000872137	1576.55	0.000718481	1576.55	0.00107	1576.55	0.00123
	1577.51	0	1577.51	-0.000153569	1577.51	-0.000415847	1577.51	-0.000326365	1577.51	-8.33338e-05	1577.51	0.000192965	1577.51	0.000403966	1577.51	0.000555397	1577.51	0.000840576	1577.51	0.000684766	1577.51	0.00102	1577.51	0.00119
	1578.48	0	1578.48	-0.00014345	1578.48	-0.000407104	1578.48	-0.000334066	1578.48	-9.89253e-05	1578.48	0.000169575	1578.48	0.000373139	1578.48	0.000516245	1578.48	0.000795169	1578.48	0.000637719	1578.48	0.000954999	1578.48	0.00112
	1579.44	0	1579.44	-0.000132242	1579.44	-0.000396244	1579.44	-0.000342344	1579.44	-0.0001189	1579.44	0.000138776	1579.44	0.000332889	1579.44	0.000464559	1579.44	0.000734033	1579.44	0.000574807	1579.44	0.000870334	1579.44	0.00104
	1580.4	0	1580.4	-0.000120433	1580.4	-0.000384092	1580.4	-0.000349789	1580.4	-0.000141252	1580.4	0.000102694	1580.4	0.000285269	1580.4	0.000402318	1580.4	0.000660007	1580.4	0.000498297	1580.4	0.000770855	1580.4	0.00093748
	1581.37	0	1581.37	-0.000108443	1581.37	-0.000371051	1581.37	-0.000354205	1581.37	-0.000162129	1581.37	6.57137e-05	1581.37	0.000235423	1581.37	0.00033623	1581.37	0.000580833	1581.37	0.000415771	1581.37	0.000666227	1581.37	0.000831862
	1582.33	0	1582.33	-9.63174e-05	1582.33	-0.00035757	1582.33	-0.000354088	1582.33	-0.000177353	1582.33	3.39959e-05	1582.33	0.000191083	1582.33	0.000276008	1582.33	0.000508196	1582.33	0.000339366	1582.33	0.000570171	1582.33	0.000734479
	1583.3	0	1583.3	-8.44432e-05	1583.3	-0.000344074	1583.3	-0.000348568	1583.3	-0.000183134	1583.3	1.36667e-05	1583.3	0.000160244	1583.3	0.000232632	1583.3	0.000454715	1583.3	0.000282843	1583.3	0.00049768	1583.3	0.000660844
	1584.26	0	1584.26	-7.39041e-05	1584.26	-0.000331649	1584.26	-0.000338685	1584.26	-0.000178453	1584.26	8.41328e-06	1584.26	0.000148628	1584.26	0.00021403	1584.26	0.000429893	1584.26	0.000256544	1584.26	0.000459849	1584.26	0.000622888
	1585.23	0	1585.23	-6.63131e-05	1585.23	-0.00032213	1585.23	-0.000326751	1585.23	-0.000164738	1585.23	1.82039e-05	1585.23	0.000157577	1585.23	0.000222862	1585.23	0.000436859	1585.23	0.000264623	1585.23	0.000461072	1585.23	0.000625222
	1586.19	0	1586.19	-6.32249e-05	1586.19	-0.000317201	1586.19	-0.000316016	1586.19	-0.000145982	1586.19	3.9084e-05	1586.19	0.000182946	1586.19	0.000254613	1586.19	0.000470857	1586.19	0.000302432	1586.19	0.000496387	1586.19	0.000662873
	1587.15	0	1587.15	-6.55539e-05	1587.15	-0.000318065	1587.15	-0.000309533	1587.15	-0.00012773	1587.15	6.40036e-05	1587.15	0.000216142	1587.15	0.00029881	1587.15	0.000520084	1587.15	0.000357433	1587.15	0.000552734	1587.15	0.000721997
	1588.12	0	1588.12	-7.3029e-05	1588.12	-0.000324952	1588.12	-0.000309492	1588.12	-0.000115417	1588.12	8.48413e-05	1588.12	0.000246166	1588.12	0.000341232	1588.12	0.000568595	1588.12	0.000412272	1588.12	0.000611607	1588.12	0.000782888
	1589.08	0	1589.08	-8.3927e-05	1589.08	-0.000336333	1589.08	-0.000316032	1589.08	-0.000112823	1589.08	9.4788e-05	1589.08	0.000262863	1589.08	0.000368566	1589.08	0.000601151	1589.08	0.000449846	1589.08	0.000654691	1589.08	0.000825949
	1590.05	0	1590.05	-9.55415e-05	1590.05	-0.000350039	1590.05	-0.000327876	1590.05	-0.000121773	1590.05	8.92169e-05	1590.05	0.000258547	1590.05	0.000370041	1590.05	0.000605501	1590.05	0.000456314	1590.05	0.000666605	1590.05	0.000835053
	1591.01	0	1591.01	-0.000104826	1591.01	-0.000362758	1591.01	-0.000342524	1591.01	-0.000141353	1591.01	6.69059e-05	1591.01	0.000230078	1591.01	0.000340679	1591.01	0.000575842	1591.01	0.00042469	1591.01	0.000639104	1591.01	0.000801191
	1591.98	0	1591.98	-0.000109459	1591.98	-0.000372113	1591.98	-0.000357444	1591.98	-0.000169259	1591.98	2.98623e-05	1591.98	0.000179138	1591.98	0.000281529	1591.98	0.000512763	1591.98	0.000355308	1591.98	0.000571596	1591.98	0.000723909
	1592.94	0	1592.94	-0.000108699	1592.94	-0.000376626	1592.94	-0.000370891	1592.94	-0.000202113	1592.94	-1.81324e-05	1592.94	0.000110887	1592.94	0.000198719	1592.94	0.000422742	1592.94	0.000255165	1592.94	0.000470993	1592.94	0.000610676
	1593.9	0	1593.9	-0.000103122	1593.9	-0.00037623	1593.9	-0.000381576	1593.9	-0.000236118	1593.9	-7.12825e-05	1593.9	3.37617e-05	1593.9	0.000102674	1593.9	0.000316929	1593.9	0.000137261	1593.9	0.000350507	1593.9	0.000475702
	1594.87	0	1594.87	-9.4731e-05	1594.87	-0.000371874	1594.87	-0.000389043	1594.87	-0.000267002	1594.87	-0.000122767	1594.87	-4.22541e-05	1594.87	6.21178e-06	1594.87	0.000209614	1594.87	1.75374e-05	1594.87	0.000226906	1594.87	0.000337786
	1595.83	0	1595.83	-8.55556e-05	1595.83	-0.000365078	1595.83	-0.000392822	1595.83	-0.000290757	1595.83	-0.000165411	1595.83	-0.000106817	1595.83	-7.70437e-05	1595.83	0.000115778	1595.83	-8.66568e-05	1595.83	0.000118557	1595.83	0.000216689
	1596.8	0	1596.8	-7.72524e-05	1596.8	-0.000357121	1596.8	-0.000392437	1596.8	-0.000303699	1596.8	-0.000192696	1596.8	-0.000150797	1596.8	-0.000134951	1596.8	4.9317e-05	1596.8	-0.000159862	1596.8	4.15673e-05	1596.8	0.000130684
	1597.76	0	1597.76	-7.10294e-05	1597.76	-0.000349234	1597.76	-0.000387573	1597.76	-0.00030357	1597.76	-0.000200306	1597.76	-0.000168175	1597.76	-0.000159255	1597.76	1.98394e-05	1597.76	-0.000191208	1597.76	7.36018e-06	1597.76	9.23318e-05
	1598.72	0	1598.72	-6.67856e-05	1598.72	-0.00034168	1598.72	-0.000378016	1598.72	-0.000289574	1598.72	-0.000186321	1598.72	-0.000156868	1598.72	-0.000146736	1598.72	3.12452e-05	1598.72	-0.000176589	1598.72	2.02008e-05	1598.72	0.000106765
	1599.69	0	1599.69	-6.44729e-05	1599.69	-0.000335679	1599.69	-0.000364941	1599.69	-0.000264137	1599.69	-0.00015367	1599.69	-0.000119985	1599.69	-0.000100987	1599.69	7.99116e-05	1599.69	-0.000120399	1599.69	7.59024e-05	1599.69	0.000169453
	1600.65	0	1600.65	-6.40675e-05	1600.65	-0.000332223	1600.65	-0.000350576	1600.65	-0.000232021	1600.65	-0.00010868	1600.65	-6.51537e-05	1600.65	-3.14325e-05	1600.65	0.000155594	1600.65	-3.4249e-05	1600.65	0.000162978	1600.65	0.000267709
	1601.62	0	1601.62	-6.58872e-05	1601.62	-0.000332758	1601.62	-0.000338031	1601.62	-0.000199278	1601.62	-6.01537e-05	1601.62	-2.62031e-06	1601.62	4.90549e-05	1601.62	0.000244029	1601.62	6.56331e-05	1601.62	0.000265304	1601.62	0.000383904
	1602.58	0	1602.58	-7.08191e-05	1602.58	-0.00033893	1602.58	-0.000330597	1602.58	-0.000172573	1602.58	-1.72248e-05	1602.58	5.70333e-05	1602.58	0.000126959	1602.58	0.000330136	1602.58	0.000162334	1602.58	0.000366124	1602.58	0.000499412
	1603.55	0	1603.55	-7.95913e-05	1603.55	-0.000351589	1603.55	-0.000330894	1603.55	-0.000156795	1603.55	1.3182e-05	1603.55	0.00010559	1603.55	0.000191657	1603.55	0.000402048	1603.55	0.000242723	1603.55	0.000452181	1603.55	0.000599469
	1604.51	0	1604.51	-9.24653e-05	1604.51	-0.000370706	1604.51	-0.000339685	1604.51	-0.000154048	1604.51	2.78331e-05	1604.51	0.000138759	1604.51	0.000237537	1604.51	0.000453608	1604.51	0.000299732	1604.51	0.000516105	1604.51	0.000675784
	1605.47	0	1605.47	-0.000109239	1605.47	-0.000395307	1605.47	-0.000356332	1605.47	-0.000163742	1605.47	2.73898e-05	1605.47	0.000156345	1605.47	0.000264103	1605.47	0.000484246	1605.47	0.000332911	1605.47	0.000556813	1605.47	0.000726617
	1606.44	0	1606.44	-0.00012888	1606.44	-0.000422837	1606.44	-0.000378391	1606.44	-0.000182568	1606.44	1.58425e-05	1606.44	0.000161781	1606.44	0.000275307	1606.44	0.000498752	1606.44	0.000347288	1606.44	0.000578812	1606.44	0.000756279
	1607.4	0	1607.4	-0.00015002	1607.4	-0.000451112	1607.4	-0.000402978	1607.4	-0.000206309	1607.4	-1.53702e-06	1607.4	0.000159523	1607.4	0.000276638	1607.4	0.000503152	1607.4	0.000349899	1607.4	0.00058858	1607.4	0.000771069
	1608.37	0	1608.37	-0.000171362	1608.37	-0.000477743	1608.37	-0.000427553	1608.37	-0.000230919	1608.37	-2.01054e-05	1608.37	0.000153784	1608.37	0.000273249	1608.37	0.000503208	1608.37	0.000347095	1608.37	0.000592501	1608.37	0.000777248
	1609.33	0	1609.33	-0.000192022	1609.33	-0.000501637	1609.33	-0.000450337	1609.33	-0.000253614	1609.33	-3.68605e-05	1609.33	0.000146951	1609.33	0.000267876	1609.33	0.000501812	1609.33	0.000342343	1609.33	0.000594742	1609.33	0.000778722
	1610.3	0	1610.3	-0.000211366	1610.3	-0.000522043	1610.3	-0.000470308	1610.3	-0.000272891	1610.3	-5.06918e-05	1610.3	0.00013987	1610.3	0.000261657	1610.3	0.000499739	1610.3	0.00033663	1610.3	0.000596952	1610.3	0.000777046
	1611.26	0	1611.26	-0.000228997	1611.26	-0.000539267	1611.26	-0.00048737	1611.26	-0.000288327	1611.26	-6.18278e-05	1611.26	0.000132505	1611.26	0.000254223	1611.26	0.000496275	1611.26	0.000329392	1611.26	0.000599661	1611.26	0.000772817
	1612.22	0	1612.22	-0.000244282	1612.22	-0.000552839	1612.22	-0.000500836	1612.22	-0.000299312	1612.22	-6.9856e-05	1612.22	0.000125407	1612.22	0.000246378	1612.22	0.000491911	1612.22	0.000321011	1612.22	0.000603467	1612.22	0.000767624
	1613.19	0	1613.19	-0.000256234	1613.19	-0.000562432	1613.19	-0.000509573	1613.19	-0.000304832	1613.19	-7.39377e-05	1613.19	0.000120577	1613.19	0.000240176	1613.19	0.000488697	1613.19	0.000313963	1613.19	0.000610702	1613.19	0.000764809
	1614.15	0	1614.15	-0.000263489	1614.15	-0.000566913	1614.15	-0.000512357	1614.15	-0.000303589	1614.15	-7.23042e-05	1614.15	0.000120799	1614.15	0.000239534	1614.15	0.00049072	1614.15	0.000312807	1614.15	0.000624652	1614.15	0.000769387
	1615.12	0	1615.12	-0.000265261	1615.12	-0.000565791	1615.12	-0.000508496	1615.12	-0.000294925	1615.12	-6.35084e-05	1615.12	0.00012911	1615.12	0.000248205	1615.12	0.000502094	1615.12	0.000322144	1615.12	0.000648791	1615.12	0.000786042
	1616.08	0	1616.08	-0.000261374	1616.08	-0.000559169	1616.08	-0.000498306	1616.08	-0.00027948	1616.08	-4.75133e-05	1616.08	0.000146592	1616.08	0.000268227	1616.08	0.000525092	1616.08	0.000344954	1616.08	0.000683991	1616.08	0.000817104
	1617.05	0	1617.05	-0.000253022	1617.05	-0.0005486	1617.05	-0.0004837	1617.05	-0.000259711	1617.05	-2.62286e-05	1617.05	0.000172032	1617.05	0.000298564	1617.05	0.000558608	1617.05	0.000380341	1617.05	0.000728728	1617.05	0.000861201
	1618.01	0	1618.01	-0.000242884	1618.01	-0.000537035	1618.01	-0.000468331	1618.01	-0.000239754	1618.01	-3.94275e-06	1618.01	0.000201304	1618.01	0.000334483	1618.01	0.000597724	1618.01	0.000423278	1618.01	0.000777616	1618.01	0.000913038
	1618.97	0	1618.97	-0.000233784	1618.97	-0.000527672	1618.97	-0.000455946	1618.97	-0.000223989	1618.97	1.46176e-05	1618.97	0.000229005	1618.97	0.000369729	1618.97	0.000635561	1618.97	0.000466235	1618.97	0.000824074	1618.97	0.0009652
	1619.94	0	1619.94	-0.000228571	1619.94	-0.00052363	1619.94	-0.000450173	1619.94	-0.000216266	1619.94	2.51809e-05	1619.94	0.000249897	1619.94	0.000397446	1619.94	0.000665122	1619.94	0.00050118	1619.94	0.000861503	1619.94	0.00101
	1620.9	0	1620.9	-0.000229152	1620.9	-0.000526744	1620.9	-0.000452694	1620.9	-0.000218445	1620.9	2.57159e-05	1620.9	0.000260229	1620.9	0.000412967	1620.9	0.000681438	1620.9	0.000522532	1620.9	0.000885098	1620.9	0.00104
	1621.87	0	1621.87	-0.000235732	1621.87	-0.000536838	1621.87	-0.000463522	1621.87	-0.000230228	1621.87	1.64613e-05	1621.87	0.000259237	1621.87	0.000414967	1621.87	0.000683715	1621.87	0.000528558	1621.87	0.000893635	1621.87	0.00106
	1622.83	0	1622.83	-0.000247523	1622.83	-0.00055259	1622.83	-0.000480977	1622.83	-0.000249674	1622.83	-1.25147e-07	1622.83	0.000248577	1622.83	0.000405197	1622.83	0.000673901	1622.83	0.000521106	1622.83	0.000888686	1622.83	0.00106
	1623.8	0	1623.8	-0.000262337	1623.8	-0.000571337	1623.8	-0.000502312	1623.8	-0.000273453	1623.8	-2.04562e-05	1623.8	0.000231911	1623.8	0.000387873	1623.8	0.000656674	1623.8	0.000504893	1623.8	0.000874154	1623.8	0.00105
	1624.76	0	1624.76	-0.000277836	1624.76	-0.000589922	1624.76	-0.000524154	1624.76	-0.000298295	1624.76	-4.0745e-05	1624.76	0.000213118	1624.76	0.000367925	1624.76	0.000637044	1624.76	0.000485726	1624.76	0.000854382	1624.76	0.00104
	1625.72	0	1625.72	-0.000291716	1625.72	-0.000606028	1625.72	-0.00054389	1625.72	-0.000321295	1625.72	-5.83057e-05	1625.72	0.00019577	1625.72	0.000349593	1625.72	0.000619121	1625.72	0.000468255	1625.72	0.000833205	1625.72	0.00102
	1626.69	0	1626.69	-0.000302632	1626.69	-0.000618014	1626.69	-0.000559661	1626.69	-0.000340514	1626.69	-7.18955e-05	1626.69	0.000181761	1626.69	0.000334921	1626.69	0.00060473	1626.69	0.000454733	1626.69	0.00081305	1626.69	0.001
	1627.65	0	1627.65	-0.000310229	1627.65	-0.000626069	1627.65	-0.000571062	1627.65	-0.000355408	1627.65	-8.21392e-05	1627.65	0.000171009	1627.65	0.000323984	1627.65	0.000592907	1627.65	0.000444522	1627.65	0.000794459	1627.65	0.000987294
	1628.62	0	1628.62	-0.000315011	1628.62	-0.000631232	1628.62	-0.000578364	1628.62	-0.000366103	1628.62	-9.03676e-05	1628.62	0.000162297	1628.62	0.000314491	1628.62	0.000581473	1628.62	0.000434709	1628.62	0.000776947	1628.62	0.000968883
	1629.58	0	1629.58	-0.000317927	1629.58	-0.000635168	1629.58	-0.000582609	1629.58	-0.000373129	1629.58	-9.84703e-05	1629.58	0.000153661	1629.58	0.000303526	1629.58	0.000567358	1629.58	0.000421615	1629.58	0.000759258	1629.58	0.000947924
	1630.55	0	1630.55	-0.000320331	1630.55	-0.000639522	1630.55	-0.000585256	1630.55	-0.000377351	1630.55	-0.000107932	1630.55	0.000143043	1630.55	0.000288407	1630.55	0.000548081	1630.55	0.000401605	1630.55	0.000740591	1630.55	0.000922867
	1631.51	0	1631.51	-0.000322951	1631.51	-0.00064532	1631.51	-0.000587462	1631.51	-0.000379861	1631.51	-0.000119514	1631.51	0.000129716	1631.51	0.000268038	1631.51	0.000523235	1631.51	0.000373432	1631.51	0.000721067	1631.51	0.000894003
	1632.47	0	1632.47	-0.000326282	1632.47	-0.000652632	1632.47	-0.00059001	1632.47	-0.000381535	1632.47	-0.000132996	1632.47	0.000113684	1632.47	0.000243092	1632.47	0.000493916	1632.47	0.000338439	1632.47	0.00070137	1632.47	0.000862644
	1633.44	0	1633.44	-0.000329823	1633.44	-0.000660502	1633.44	-0.000593485	1633.44	-0.000383596	1633.44	-0.000147404	1633.44	9.60213e-05	1633.44	0.000215905	1633.44	0.000463134	1633.44	0.000300288	1633.44	0.00068259	1633.44	0.00083133
	1634.4	0	1634.4	-0.000333522	1634.4	-0.000668396	1634.4	-0.000598806	1634.4	-0.000388254	1634.4	-0.000162511	1634.4	7.73633e-05	1634.4	0.00018871	1634.4	0.000433157	1634.4	0.000262646	1634.4	0.000663456	1634.4	0.000801208
	1635.37	0	1635.37	-0.000336571	1635.37	-0.000675219	1635.37	-0.000606577	1635.37	-0.000397244	1635.37	-0.000177776	1635.37	5.78846e-05	1635.37	0.000163746	1635.37	0.000406123	1635.37	0.00022913	1635.37	0.000641575	1635.37	0.000772337
	1636.33	0	1636.33	-0.000339132	1636.33	-0.000681121	1636.33	-0.00061732	1636.33	-0.000411961	1636.33	-0.000193309	1636.33	3.77114e-05	1636.33	0.000141608	1636.33	0.000382158	1636.33	0.000201527	1636.33	0.000614231	1636.33	0.000743977
	1637.3	0	1637.3	-0.000340991	1637.3	-0.00068574	1637.3	-0.000630016	1637.3	-0.000431298	1637.3	-0.000208229	1637.3	1.75741e-05	1637.3	0.000123449	1637.3	0.000362271	1637.3	0.000181105	1637.3	0.000581999	1637.3	0.000716831
	1638.26	0	1638.26	-0.000342397	1638.26	-0.000689542	1638.26	-0.000643122	1638.26	-0.000452399	1638.26	-0.000221663	1638.26	-1.2879e-06	1638.26	0.000109528	1638.26	0.000346395	1638.26	0.000167363	1638.26	0.000547803	1638.26	0.000692422
	1639.22	0	1639.22	-0.000344053	1639.22	-0.000693302	1639.22	-0.000655314	1639.22	-0.000472379	1639.22	-0.000233343	1639.22	-1.84322e-05	1639.22	9.86118e-05	1639.22	0.000333461	1639.22	0.000157775	1639.22	0.000515137	1639.22	0.000671432
	1640.19	0	1640.19	-0.000346759	1640.19	-0.000698059	1640.19	-0.000665838	1640.19	-0.00048935	1640.19	-0.000244048	1640.19	-3.45096e-05	1640.19	8.81298e-05	1640.19	0.000320952	1640.19	0.000148164	1640.19	0.000485823	1640.19	0.000652421
	1641.15	0	1641.15	-0.000351073	1641.15	-0.000704706	1641.15	-0.00067464	1641.15	-0.0005026	1641.15	-0.000255172	1641.15	-5.09013e-05	1641.15	7.54573e-05	1641.15	0.000306246	1641.15	0.00013459	1641.15	0.000460229	1641.15	0.000633394
	1642.12	0	1642.12	-0.000357494	1642.12	-0.000713521	1642.12	-0.000682081	1642.12	-0.000512509	1642.12	-0.000267489	1642.12	-6.84625e-05	1642.12	5.89466e-05	1642.12	0.00028768	1642.12	0.000114815	1642.12	0.000438398	1642.12	0.000612748
	1643.08	0	1643.08	-0.000365374	1643.08	-0.000723767	1643.08	-0.000687978	1643.08	-0.000519246	1643.08	-0.000280902	1643.08	-8.70347e-05	1643.08	3.92023e-05	1643.08	0.000266117	1643.08	8.93635e-05	1643.08	0.000420794	1643.08	0.000591225
	1644.05	0	1644.05	-0.000374094	1644.05	-0.000734458	1644.05	-0.000692425	1644.05	-0.000523832	1644.05	-0.000295127	1644.05	-0.000106322	1644.05	1.69894e-05	1644.05	0.000242629	1644.05	5.98317e-05	1644.05	0.000407024	1644.05	0.00056937
	1645.01	0	1645.01	-0.000383134	1645.01	-0.000744807	1645.01	-0.000695764	1645.01	-0.000527253	1645.01	-0.00030968	1645.01	-0.000126581	1645.01	-7.09784e-06	1645.01	0.000217747	1645.01	2.72372e-05	1645.01	0.000394942	1645.01	0.000546549
	1645.97	0	1645.97	-0.000392368	1645.97	-0.000755082	1645.97	-0.000699473	1645.97	-0.000531566	1645.97	-0.000325496	1645.97	-0.000149536	1645.97	-3.46106e-05	1645.97	0.000189877	1645.97	-9.92266e-06	1645.97	0.000379722	1645.97	0.000518994
	1646.94	0	1646.94	-0.0004024	1646.94	-0.000766009	1646.94	-0.000705155	1646.94	-0.000538593	1646.94	-0.000344108	1646.94	-0.000177544	1646.94	-6.79824e-05	1646.94	0.000156023	1646.94	-5.48811e-05	1646.94	0.000355803	1646.94	0.000481796
	1647.9	0	1647.9	-0.000413962	1647.9	-0.000779051	1647.9	-0.000714653	1647.9	-0.000549765	1647.9	-0.000367082	1647.9	-0.000213036	1647.9	-0.000110286	1647.9	0.000112762	1647.9	-0.000111004	1647.9	0.000318797	1647.9	0.000430425
	1648.87	0	1648.87	-0.000427528	1648.87	-0.00079494	1648.87	-0.000728853	1648.87	-0.000565266	1648.87	-0.00039518	1648.87	-0.000256154	1648.87	-0.000162087	1648.87	5.91013e-05	1648.87	-0.000179172	1648.87	0.000268017	1648.87	0.000364023
	1649.83	0	1649.83	-0.000442368	1649.83	-0.000813347	1649.83	-0.000747398	1649.83	-0.00058434	1649.83	-0.000427482	1649.83	-0.000304719	1649.83	-0.000221044	1649.83	-2.84449e-06	1649.83	-0.000255997	1649.83	0.000206577	1649.83	0.00028615
	1650.8	0	1650.8	-0.000457217	1650.8	-0.000832775	1650.8	-0.000769183	1650.8	-0.000605451	1650.8	-0.00046119	1650.8	-0.000353658	1650.8	-0.000281079	1650.8	-6.69998e-05	1650.8	-0.000333521	1650.8	0.000140693	1650.8	0.000204798
	1651.76	0	1651.76	-0.000469268	1651.76	-0.000850433	1651.76	-0.00079161	1651.76	-0.000626506	1651.76	-0.000492152	1651.76	-0.000396331	1651.76	-0.000333727	1651.76	-0.000124595	1651.76	-0.000399946	1651.76	7.86088e-05	1651.76	0.000131014
	1652.72	0	1652.72	-0.000475927	1652.72	-0.000863062	1652.72	-0.000811887	1652.72	-0.000645453	1652.72	-0.000515766	1652.72	-0.000425944	1652.72	-0.000370175	1652.72	-0.000166157	1652.72	-0.00044315	1652.72	2.83285e-05	1652.72	7.61319e-05
	1653.69	0	1653.69	-0.000475095	1653.69	-0.00086799	1653.69	-0.000826672	1653.69	-0.000659635	1653.69	-0.000527784	1653.69	-0.000436761	1653.69	-0.000382987	1653.69	-0.000183622	1653.69	-0.000453787	1653.69	-2.5651e-06	1653.69	4.98444e-05
	1654.65	0	1654.65	-0.000466444	1654.65	-0.000863495	1654.65	-0.000833335	1654.65	-0.000666471	1654.65	-0.000525531	1654.65	-0.000426085	1654.65	-0.000369082	1654.65	-0.000173009	1654.65	-0.000428821	1654.65	-8.43848e-06	1654.65	5.76405e-05
	1655.62	0	1655.62	-0.000451516	1655.62	-0.000850066	1655.62	-0.000830793	1655.62	-0.00066476	1655.62	-0.000509442	1655.62	-0.000395579	1655.62	-0.000331223	1655.62	-0.000136289	1655.62	-0.000372823	1655.62	1.18725e-05	1655.62	9.79826e-05
	1656.58	0	1656.58	-0.000433316	1656.58	-0.000830339	1656.58	-0.000820222	1656.58	-0.000654896	1656.58	-0.000482753	1656.58	-0.000351282	1656.58	-0.000277309	1656.58	-8.14396e-05	1656.58	-0.000297366	1656.58	5.37293e-05	1656.58	0.000162334
	1657.54	0	1657.54	-0.000415016	1657.54	-0.000808192	1657.54	-0.000804874	1657.54	-0.000639862	1657.54	-0.000451316	1657.54	-0.000301725	1657.54	-0.000218147	1657.54	-1.9773e-05	1657.54	-0.000217027	1657.54	0.000107261	1657.54	0.00023679
	1658.51	0	1658.51	-0.00039955	1658.51	-0.000787097	1658.51	-0.000788123	1658.51	-0.000622939	1658.51	-0.000420397	1658.51	-0.000254575	1658.51	-0.000163069	1658.51	3.84654e-05	1658.51	-0.000144315	1658.51	0.000162349	1658.51	0.000308364
	1659.47	0	1659.47	-0.000388334	1659.47	-0.000769695	1659.47	-0.000772751	1659.47	-0.000606925	1659.47	-0.000393621	1659.47	-0.000215334	1659.47	-0.000118136	1659.47	8.66415e-05	1659.47	-8.67694e-05	1659.47	0.000211373	1659.47	0.000368171
	1660.44	0	1660.44	-0.000381771	1660.44	-0.000757439	1660.44	-0.000760297	1660.44	-0.000593531	1660.44	-0.000372668	1660.44	-0.000186066	1660.44	-8.50744e-05	1660.44	0.000122567	1660.44	-4.63903e-05	1660.44	0.000250584	1660.44	0.000412751
	1661.4	0	1661.4	-0.000379185	1661.4	-0.000750329	1661.4	-0.000751277	1661.4	-0.00058343	1661.4	-0.000357453	1661.4	-0.000166441	1661.4	-6.24723e-05	1661.4	0.000147256	1661.4	-2.11778e-05	1661.4	0.000280117	1661.4	0.000443048
	1662.37	0	1662.37	-0.000379714	1662.37	-0.000748181	1662.37	-0.000745778	1662.37	-0.000576942	1662.37	-0.000347651	1662.37	-0.000155199	1662.37	-4.79675e-05	1662.37	0.000163172	1662.37	-7.7578e-06	1662.37	0.000300955	1662.37	0.00046157
	1663.33	0	1663.33	-0.000382772	1663.33	-0.000750821	1663.33	-0.00074419	1663.33	-0.000574506	1663.33	-0.000343337	1663.33	-0.000150959	1663.33	-3.99674e-05	1663.33	0.000172113	1663.33	-2.82947e-06	1663.33	0.000314522	1663.33	0.000470908
	1664.29	0	1664.29	-0.000387797	1664.29	-0.000757372	1664.29	-0.00074635	1664.29	-0.000576207	1664.29	-0.000344324	1664.29	-0.000152536	1664.29	-3.72679e-05	1664.29	0.000175512	1664.29	-4.3218e-06	1664.29	0.000322299	1664.29	0.000473533
	1665.26	0	1665.26	-0.000395043	1665.26	-0.000767694	1665.26	-0.000752361	1665.26	-0.000581928	1665.26	-0.000351005	1665.26	-0.000159286	1665.26	-3.9998e-05	1665.26	0.000173659	1665.26	-1.11069e-05	1665.26	0.000325227	1665.26	0.00047053
	1666.22	0	1666.22	-0.000404319	1666.22	-0.000780487	1666.22	-0.00076152	1666.22	-0.000590919	1666.22	-0.00036254	1666.22	-0.000169916	1666.22	-4.78932e-05	1666.22	0.000167388	1666.22	-2.22854e-05	1666.22	0.000324849	1666.22	0.000463813
	1667.19	0	1667.19	-0.000414934	1667.19	-0.000794575	1667.19	-0.000772452	1667.19	-0.000601676	1667.19	-0.00037738	1667.19	-0.000182911	1667.19	-6.00328e-05	1667.19	0.000157717	1667.19	-3.59835e-05	1667.19	0.000322968	1667.19	0.000455087
	1668.15	0	1668.15	-0.000426139	1668.15	-0.000808256	1668.15	-0.000783421	1668.15	-0.000612301	1668.15	-0.000392962	1668.15	-0.000196149	1668.15	-7.49144e-05	1668.15	0.000146845	1668.15	-5.02723e-05	1668.15	0.00032131	1668.15	0.000446955
	1669.12	0	1669.12	-0.00043655	1669.12	-0.000819973	1669.12	-0.000792354	1669.12	-0.000621103	1669.12	-0.000406777	1669.12	-0.000207551	1669.12	-8.98652e-05	1669.12	0.000136751	1669.12	-6.25445e-05	1669.12	0.0003214	1669.12	0.000441412
	1670.08	0	1670.08	-0.000444628	1670.08	-0.000828462	1670.08	-0.000797828	1670.08	-0.000626816	1670.08	-0.000416549	1670.08	-0.000215444	1670.08	-0.000102578	1670.08	0.000129446	1670.08	-7.10978e-05	1670.08	0.000323587	1670.08	0.00043952
	1671.04	0	1671.04	-0.000449305	1671.04	-0.000832939	1671.04	-0.00079924	1671.04	-0.000628979	1671.04	-0.000421196	1671.04	-0.000218832	1671.04	-0.000111269	1671.04	0.000125798	1671.04	-7.49528e-05	1671.04	0.00032713	1671.04	0.000441501
	1672.01	0	1672.01	-0.000449762	1672.01	-0.000833187	1672.01	-0.000796619	1672.01	-0.000628089	1672.01	-0.000420735	1672.01	-0.000218007	1672.01	-0.000114887	1672.01	0.000126141	1672.01	-7.41398e-05	1672.01	0.000331392	1672.01	0.000447128
	1672.97	0	1672.97	-0.000446122	1672.97	-0.000829673	1672.97	-0.00079104	1672.97	-0.000624969	1672.97	-0.000416064	1672.97	-0.000213129	1672.97	-0.000113275	1672.97	0.000130058	1672.97	-6.90147e-05	1672.97	0.000335977	1672.97	0.000455997
	1673.94	0	1673.94	-0.000438826	1673.94	-0.000822862	1673.94	-0.000783658	1673.94	-0.000620418	1673.94	-0.000408392	1673.94	-0.000204823	1673.94	-0.000106502	1673.94	0.000137531	1673.94	-5.96837e-05	1673.94	0.000341527	1673.94	0.000468753
	1674.9	0	1674.9	-0.000428799	1674.9	-0.000813551	1674.9	-0.000775611	1674.9	-0.000615157	1674.9	-0.000399157	1674.9	-0.000193938	1674.9	-9.54667e-05	1674.9	0.000148249	1674.9	-4.65307e-05	1674.9	0.000349204	1674.9	0.000485759
	1675.87	0	1675.87	-0.000417407	1675.87	-0.000802672	1675.87	-0.000768039	1675.87	-0.000609475	1675.87	-0.000389399	1675.87	-0.000181626	1675.87	-8.15773e-05	1675.87	0.000161564	1675.87	-3.01182e-05	1675.87	0.000360193	1675.87	0.000507045
	1676.83	0	1676.83	-0.000406125	1676.83	-0.000791796	1676.83	-0.000761779	1676.83	-0.000603972	1676.83	-0.000380533	1676.83	-0.00016986	1676.83	-6.7342e-05	1676.83	0.000175567	1676.83	-1.25971e-05	1676.83	0.000374361	1676.83	0.000530593
	1677.79	0	1677.79	-0.000396651	1677.79	-0.000782628	1677.79	-0.000757617	1677.79	-0.00059944	1677.79	-0.000374454	1677.79	-0.000161051	1677.79	-5.57908e-05	1677.79	0.000187718	1677.79	2.31911e-06	1677.79	0.000389999	1677.79	0.000552901
	1678.76	0	1678.76	-0.000390336	1678.76	-0.000776815	1678.76	-0.000756428	1678.76	-0.000596719	1678.76	-0.00037272	1678.76	-0.000157752	1678.76	-5.03712e-05	1678.76	0.000194381	1678.76	1.04801e-05	1678.76	0.000404639	1678.76	0.000569365
	1679.72	0	1679.72	-0.000387633	1679.72	-0.00077503	1679.72	-0.000757854	1679.72	-0.000596402	1679.72	-0.00037612	1679.72	-0.000161369	1679.72	-5.29819e-05	1679.72	0.000193322	1679.72	8.71613e-06	1679.72	0.000415934	1679.72	0.000576746
	1680.69	0	1680.69	-0.000388339	1680.69	-0.000777376	1680.69	-0.000761481	1680.69	-0.00059852	1680.69	-0.000384862	1680.69	-0.000171767	1680.69	-6.39539e-05	1680.69	0.000183747	1680.69	-4.10224e-06	1680.69	0.000422561	1680.69	0.000573609
	1681.65	0	1681.65	-0.000391043	1681.65	-0.000781879	1681.65	-0.000765932	1681.65	-0.000602374	1681.65	-0.000397146	1681.65	-0.000186543	1681.65	-8.0701e-05	1681.65	0.000167832	1681.65	-2.53846e-05	1681.65	0.000424782	1681.65	0.000562105
	1682.62	0	1682.62	-0.000392952	1682.62	-0.000785334	1682.62	-0.000768826	1682.62	-0.000606102	1682.62	-0.000409649	1682.62	-0.000201749	1682.62	-9.84783e-05	1682.62	0.000149835	1682.62	-4.93564e-05	1682.62	0.000424207	1682.62	0.000546596
	1683.58	0	1683.58	-0.000390884	1683.58	-0.000783862	1683.58	-0.000768016	1683.58	-0.000607591	1683.58	-0.000418653	1683.58	-0.000212801	1683.58	-0.000111925	1683.58	0.000135027	1683.58	-6.88204e-05	1683.58	0.000421777	1683.58	0.000532208
	1684.54	0	1684.54	-0.000381725	1684.54	-0.000773917	1684.54	-0.000761367	1684.54	-0.000604872	1684.54	-0.000420692	1684.54	-0.000216034	1684.54	-0.000116648	1684.54	0.000127761	1684.54	-7.76502e-05	1684.54	0.000417918	1684.54	0.000522775
	1685.51	0	1685.51	-0.000363831	1685.51	-0.00075305	1685.51	-0.000747445	1685.51	-0.000596058	1685.51	-0.000413853	1685.51	-0.000209747	1685.51	-0.000110366	1685.51	0.000130498	1685.51	-7.28425e-05	1685.51	0.000412867	1685.51	0.000520093
	1686.47	0	1686.47	-0.000337216	1686.47	-0.000721118	1686.47	-0.000726052	1686.47	-0.000580526	1686.47	-0.000398446	1686.47	-0.000195382	1686.47	-9.49671e-05	1686.47	0.000142013	1686.47	-5.63898e-05	1686.47	0.000406226	1686.47	0.000522716
	1687.44	0	1687.44	-0.000303434	1687.44	-0.000680187	1687.44	-0.000697885	1687.44	-0.000559103	1687.44	-0.00037745	1687.44	-0.000177236	1687.44	-7.62123e-05	1687.44	0.000156511	1687.44	-3.62957e-05	1687.44	0.000395144	1687.44	0.000524749
	1688.4	0	1688.4	-0.000265509	1688.4	-0.000633827	1688.4	-0.000665608	1688.4	-0.000534723	1688.4	-0.000356787	1688.4	-0.000163271	1688.4	-6.39733e-05	1688.4	0.00016393	1688.4	-2.53968e-05	1688.4	0.000372952	1688.4	0.000514837
	1689.37	0	1689.37	-0.000226886	1689.37	-0.000586434	1689.37	-0.000632587	1689.37	-0.000511979	1689.37	-0.000343545	1689.37	-0.000162692	1689.37	-7.01037e-05	1689.37	0.000151964	1689.37	-3.91548e-05	1689.37	0.000329516	1689.37	0.000478632
	1690.33	0	1690.33	-0.000190234	1690.33	-0.000541579	1690.33	-0.000601751	1690.33	-0.000495071	1690.33	-0.00034411	1690.33	-0.000183815	1690.33	-0.000105323	1690.33	0.000108834	1690.33	-9.10001e-05	1690.33	0.000254261	1690.33	0.000402339
	1691.29	0	1691.29	-0.000157078	1691.29	-0.000501343	1691.29	-0.000575169	1691.29	-0.000486913	1691.29	-0.000362867	1691.29	-0.000232515	1691.29	-0.00017722	1691.29	2.61509e-05	1691.29	-0.000190279	1691.29	0.00013901	1691.29	0.00027631
	1692.26	0	1692.26	-0.000128072	1692.26	-0.000466582	1692.26	-0.000553878	1692.26	-0.000489439	1692.26	-0.000402297	1692.26	-0.000311734	1692.26	-0.000289623	1692.26	-0.000100965	1692.26	-0.000341846	1692.26	-2.10288e-05	1692.26	9.49128e-05
	1693.22	0	1693.22	-0.000103459	1693.22	-0.000437297	1693.22	-0.000538008	1693.22	-0.000503069	1693.22	-0.000463139	1693.22	-0.000422066	1693.22	-0.000442969	1693.22	-0.000274224	1693.22	-0.000546335	1693.22	-0.00022785	1693.22	-0.000143414
	1694.19	0	1694.19	-8.24559e-05	1694.19	-0.000412496	1694.19	-0.000527183	1694.19	-0.000527799	1694.19	-0.000545246	1694.19	-0.000562386	1694.19	-0.000635492	1694.19	-0.000492996	1694.19	-0.000801744	1694.19	-0.000481644	1694.19	-0.00043758
	1695.15	0	1695.15	-6.44827e-05	1695.15	-0.00039099	1695.15	-0.000521112	1695.15	-0.000563562	1695.15	-0.000648217	1695.15	-0.000731058	1695.15	-0.000864402	1695.15	-0.000755761	1695.15	-0.0011	1695.15	-0.000782163	1695.15	-0.000785933
	1696.12	0	1696.12	-4.83816e-05	1696.12	-0.000371199	1696.12	-0.000519315	1696.12	-0.000610251	1696.12	-0.00077157	1696.12	-0.000926607	1696.12	-0.00113	1696.12	-0.00106	1696.12	-0.00145	1696.12	-0.00113	1696.12	-0.00119
	1697.08	0	1697.08	-3.2717e-05	1697.08	-0.000351268	1697.08	-0.000521063	1697.08	-0.000667895	1697.08	-0.00091422	1697.08	-0.00115	1697.08	-0.00142	1697.08	-0.0014	1697.08	-0.00184	1697.08	-0.00153	1697.08	-0.00164
	1698.04	0	1698.04	-1.57531e-05	1698.04	-0.000329222	1698.04	-0.000525288	1698.04	-0.000735795	1698.04	-0.00107	1698.04	-0.00139	1698.04	-0.00174	1698.04	-0.00178	1698.04	-0.00227	1698.04	-0.00197	1698.04	-0.00214
	1699.01	0	1699.01	4.05591e-06	1699.01	-0.000302909	1699.01	-0.000530219	1699.01	-0.000811306	1699.01	-0.00125	1699.01	-0.00165	1699.01	-0.00207	1699.01	-0.00219	1699.01	-0.00272	1699.01	-0.00245	1699.01	-0.00269
	1699.97	0	1699.97	2.80415e-05	1699.97	-0.00027101	1699.97	-0.000533476	1699.97	-0.000889936	1699.97	-0.00142	1699.97	-0.00192	1699.97	-0.00242	1699.97	-0.0026	1699.97	-0.00318	1699.97	-0.00296	1699.97	-0.00325
	1700.94	0	1700.94	5.62506e-05	1700.94	-0.000233392	1700.94	-0.000533002	1700.94	-0.000965787	1700.94	-0.00159	1700.94	-0.00218	1700.94	-0.00276	1700.94	-0.00301	1700.94	-0.00364	1700.94	-0.00348	1700.94	-0.00383
	1701.9	0	1701.9	8.76202e-05	1701.9	-0.000191261	1701.9	-0.000527764	1701.9	-0.00103	1701.9	-0.00174	1701.9	-0.00242	1701.9	-0.00308	1701.9	-0.0034	1701.9	-0.00407	1701.9	-0.00399	1701.9	-0.00438
	1702.86	0	1702.86	0.000119315	1702.86	-0.00014819	1702.86	-0.000518507	1702.86	-0.00109	1702.86	-0.00187	1702.86	-0.00264	1702.86	-0.00336	1702.86	-0.00374	1702.86	-0.00445	1702.86	-0.00445	1702.86	-0.00488
	1703.83	0	1703.83	0.00014717	1703.83	-0.000109285	1703.83	-0.000508084	1703.83	-0.00113	1703.83	-0.00198	1703.83	-0.00282	1703.83	-0.0036	1703.83	-0.00403	1703.83	-0.00478	1703.83	-0.00485	1703.83	-0.00531
	1704.79	0	1704.79	0.000166873	1704.79	-8.05074e-05	1704.79	-0.000500683	1704.79	-0.00115	1704.79	-0.00205	1704.79	-0.00296	1704.79	-0.00378	1704.79	-0.00425	1704.79	-0.00503	1704.79	-0.00517	1704.79	-0.00566
	1705.76	0	1705.76	0.000174289	1705.76	-6.69702e-05	1705.76	-0.000500175	1705.76	-0.00117	1705.76	-0.00209	1705.76	-0.00305	1705.76	-0.0039	1705.76	-0.0044	1705.76	-0.0052	1705.76	-0.00539	1705.76	-0.0059
	1706.72	0	1706.72	0.000166709	1706.72	-7.26126e-05	1706.72	-0.000509837	1706.72	-0.00117	1706.72	-0.00211	1706.72	-0.00309	1706.72	-0.00395	1706.72	-0.00446	1706.72	-0.00528	1706.72	-0.00551	1706.72	-0.00603
	1707.69	0	1707.69	0.000142982	1707.69	-9.90829e-05	1707.69	-0.000530815	1707.69	-0.00117	1707.69	-0.00209	1707.69	-0.00308	1707.69	-0.00393	1707.69	-0.00444	1707.69	-0.00525	1707.69	-0.0055	1707.69	-0.00602
	1708.65	0	1708.65	0.000103984	1708.65	-0.00014541	1708.65	-0.000562796	1708.65	-0.00116	1708.65	-0.00204	1708.65	-0.00302	1708.65	-0.00383	1708.65	-0.00432	1708.65	-0.00512	1708.65	-0.00539	1708.65	-0.00588
	1709.61	0	1709.61	5.18993e-05	1709.61	-0.000208903	1709.61	-0.000604196	1709.61	-0.00114	1709.61	-0.00198	1709.61	-0.00291	1709.61	-0.00368	1709.61	-0.00414	1709.61	-0.0049	1709.61	-0.00516	1709.61	-0.00563
	1710.58	0	1710.58	-9.64869e-06	1710.58	-0.000285184	1710.58	-0.000653025	1710.58	-0.00112	1710.58	-0.00189	1710.58	-0.00278	1710.58	-0.00348	1710.58	-0.0039	1710.58	-0.00463	1710.58	-0.00487	1710.58	-0.0053
	1711.54	0	1711.54	-7.73907e-05	1711.54	-0.000369871	1711.54	-0.000707254	1711.54	-0.0011	1711.54	-0.00181	1711.54	-0.00263	1711.54	-0.00327	1711.54	-0.00363	1711.54	-0.00432	1711.54	-0.00453	1711.54	-0.00492
	1712.51	0	1712.51	-0.000147671	1712.51	-0.000458394	1712.51	-0.000764762	1712.51	-0.00108	1712.51	-0.00173	1712.51	-0.0025	1712.51	-0.00306	1712.51	-0.00337	1712.51	-0.00402	1712.51	-0.00418	1712.51	-0.00454
	1713.47	0	1713.47	-0.000216993	1713.47	-0.00054634	1713.47	-0.000823746	1713.47	-0.00107	1713.47	-0.00166	1713.47	-0.00237	1713.47	-0.00287	1713.47	-0.00312	1713.47	-0.00373	1713.47	-0.00385	1713.47	-0.00418
	1714.43	0	1714.43	-0.000281819	1714.43	-0.00062945	1714.43	-0.00088198	1714.43	-0.00105	1714.43	-0.0016	1714.43	-0.00227	1714.43	-0.00271	1714.43	-0.0029	1714.43	-0.00348	1714.43	-0.00356	1714.43	-0.00387
	1715.4	0	1715.4	-0.000338462	1715.4	-0.000703497	1715.4	-0.000936857	1715.4	-0.00105	1715.4	-0.00155	1715.4	-0.0022	1715.4	-0.00258	1715.4	-0.00272	1715.4	-0.00327	1715.4	-0.00331	1715.4	-0.0036
	1716.36	0	1716.36	-0.000383868	1716.36	-0.000765252	1716.36	-0.000986012	1716.36	-0.00104	1716.36	-0.00151	1716.36	-0.00214	1716.36	-0.00247	1716.36	-0.00256	1716.36	-0.00309	1716.36	-0.00311	1716.36	-0.00339
	1717.33	0	1717.33	-0.000415949	1717.33	-0.000812033	1717.33	-0.00103	1717.33	-0.00104	1717.33	-0.00147	1717.33	-0.0021	1717.33	-0.00238	1717.33	-0.00244	1717.33	-0.00294	1717.33	-0.00295	1717.33	-0.00322
	1718.29	0	1718.29	-0.000434436	1718.29	-0.000843126	1718.29	-0.00106	1718.29	-0.00103	1718.29	-0.00144	1718.29	-0.00206	1718.29	-0.0023	1718.29	-0.00233	1718.29	-0.00281	1718.29	-0.00283	1718.29	-0.00309
	1719.26	0	1719.26	-0.000440653	1719.26	-0.000859699	1719.26	-0.00108	1719.26	-0.00103	1719.26	-0.00141	1719.26	-0.00202	1719.26	-0.00223	1719.26	-0.00223	1719.26	-0.00269	1719.26	-0.00273	1719.26	-0.00298
	1720.22	0	1720.22	-0.000437992	1720.22	-0.000864704	1720.22	-0.00109	1720.22	-0.00102	1720.22	-0.00137	1720.22	-0.00199	1720.22	-0.00216	1720.22	-0.00214	1720.22	-0.00258	1720.22	-0.00265	1720.22	-0.00287
	1721.18	0	1721.18	-0.000429995	1721.18	-0.000861962	1721.18	-0.00109	1721.18	-0.00101	1721.18	-0.00134	1721.18	-0.00194	1721.18	-0.00209	1721.18	-0.00206	1721.18	-0.00247	1721.18	-0.00257	1721.18	-0.00278
	1722.15	0	1722.15	-0.000420344	1722.15	-0.000855674	1722.15	-0.00109	1722.15	-0.000993399	1722.15	-0.0013	1722.15	-0.0019	1722.15	-0.00203	1722.15	-0.00198	1722.15	-0.00238	1722.15	-0.00249	1722.15	-0.00269
	1723.11	0	1723.11	-0.000411575	1723.11	-0.00084899	1723.11	-0.00108	1723.11	-0.000978994	1723.11	-0.00127	1723.11	-0.00186	1723.11	-0.00197	1723.11	-0.00191	1723.11	-0.00229	1723.11	-0.00242	1723.11	-0.0026
	1724.08	0	1724.08	-0.000405057	1724.08	-0.000843892	1724.08	-0.00108	1724.08	-0.000965154	1724.08	-0.00124	1724.08	-0.00182	1724.08	-0.00191	1724.08	-0.00185	1724.08	-0.00221	1724.08	-0.00235	1724.08	-0.00251
	1725.04	0	1725.04	-0.000401256	1725.04	-0.000841301	1725.04	-0.00107	1725.04	-0.000952348	1725.04	-0.00122	1725.04	-0.00178	1725.04	-0.00186	1725.04	-0.00179	1725.04	-0.00214	1725.04	-0.00228	1725.04	-0.00244
	1726.01	0	1726.01	-0.000400282	1726.01	-0.000841533	1726.01	-0.00107	1726.01	-0.000940675	1726.01	-0.00119	1726.01	-0.00175	1726.01	-0.00181	1726.01	-0.00174	1726.01	-0.00208	1726.01	-0.00222	1726.01	-0.00236
	1726.97	0	1726.97	-0.000401665	1726.97	-0.000844443	1726.97	-0.00106	1726.97	-0.000930045	1726.97	-0.00118	1726.97	-0.00172	1726.97	-0.00177	1726.97	-0.0017	1726.97	-0.00203	1726.97	-0.00216	1726.97	-0.0023
	1727.93	0	1727.93	-0.000404952	1727.93	-0.000849396	1727.93	-0.00106	1727.93	-0.000919937	1727.93	-0.00116	1727.93	-0.00169	1727.93	-0.00174	1727.93	-0.00166	1727.93	-0.00199	1727.93	-0.0021	1727.93	-0.00224
	1728.9	0	1728.9	-0.000409493	1728.9	-0.000855195	1728.9	-0.00106	1728.9	-0.000909273	1728.9	-0.00115	1728.9	-0.00166	1728.9	-0.00171	1728.9	-0.00163	1728.9	-0.00196	1728.9	-0.00204	1728.9	-0.00218
	1729.86	0	1729.86	-0.000413894	1729.86	-0.000859715	1729.86	-0.00105	1729.86	-0.000895919	1729.86	-0.00114	1729.86	-0.00163	1729.86	-0.00168	1729.86	-0.00159	1729.86	-0.00192	1729.86	-0.00198	1729.86	-0.00212
	1730.83	0	1730.83	-0.000416798	1730.83	-0.000860788	1730.83	-0.00104	1730.83	-0.000877654	1730.83	-0.00111	1730.83	-0.00158	1730.83	-0.00163	1730.83	-0.00154	1730.83	-0.00188	1730.83	-0.00189	1730.83	-0.00204
	1731.79	0	1731.79	-0.000416426	1731.79	-0.000855891	1731.79	-0.00102	1731.79	-0.000852263	1731.79	-0.00108	1731.79	-0.00152	1731.79	-0.00157	1731.79	-0.00146	1731.79	-0.0018	1731.79	-0.00178	1731.79	-0.00192
	1732.76	0	1732.76	-0.000411448	1732.76	-0.000843382	1732.76	-0.000991312	1732.76	-0.000818453	1732.76	-0.00103	1732.76	-0.00142	1732.76	-0.00147	1732.76	-0.00136	1732.76	-0.0017	1732.76	-0.00163	1732.76	-0.00177
	1733.72	0	1733.72	-0.000401537	1733.72	-0.000823258	1733.72	-0.000951505	1733.72	-0.000776931	1733.72	-0.000955647	1733.72	-0.0013	1733.72	-0.00135	1733.72	-0.00123	1733.72	-0.00156	1733.72	-0.00145	1733.72	-0.00157
	1734.68	0	1734.68	-0.000387286	1734.68	-0.000797205	1734.68	-0.000903863	1734.68	-0.000729851	1734.68	-0.000870997	1734.68	-0.00116	1734.68	-0.0012	1734.68	-0.00107	1734.68	-0.00138	1734.68	-0.00124	1734.68	-0.00134
	1735.65	0	1735.65	-0.000370226	1735.65	-0.000767606	1735.65	-0.000851877	1735.65	-0.000680228	1735.65	-0.000777719	1735.65	-0.001	1735.65	-0.00103	1735.65	-0.000894899	1735.65	-0.00119	1735.65	-0.00102	1735.65	-0.00109
	1736.61	0	1736.61	-0.000352176	1736.61	-0.000737481	1736.61	-0.000799622	1736.61	-0.00063123	1736.61	-0.000682863	1736.61	-0.000844037	1736.61	-0.000865964	1736.61	-0.000720117	1736.61	-0.000997692	1736.61	-0.000802885	1736.61	-0.000840392
	1737.58	0	1737.58	-0.000334623	1737.58	-0.000708952	1737.58	-0.000750141	1737.58	-0.000585419	1737.58	-0.000592721	1737.58	-0.000695723	1737.58	-0.000707786	1737.58	-0.000554352	1737.58	-0.000811039	1737.58	-0.000599124	1737.58	-0.000605186
	1738.54	0	1738.54	-0.000319132	1738.54	-0.00068384	1738.54	-0.000706219	1738.54	-0.000544707	1738.54	-0.000511916	1738.54	-0.000564011	1738.54	-0.000565369	1738.54	-0.000405365	1738.54	-0.000643149	1738.54	-0.000417117	1738.54	-0.000394574
	1739.51	0	1739.51	-0.000306159	1739.51	-0.000662281	1739.51	-0.000668377	1739.51	-0.000509632	1739.51	-0.00044237	1739.51	-0.000452059	1739.51	-0.000441828	1739.51	-0.000276508	1739.51	-0.000498636	1739.51	-0.00026057	1739.51	-0.000213202
	1740.47	0	1740.47	-0.000296004	1740.47	-0.000644203	1740.47	-0.000636828	1740.47	-0.000480043	1740.47	-0.0003845	1740.47	-0.00036044	1740.47	-0.000337863	1740.47	-0.000168426	1740.47	-0.00037871	1740.47	-0.000129777	1740.47	-6.19622e-05
	1741.43	0	1741.43	-0.000288429	1741.43	-0.000628681	1741.43	-0.000610744	1741.43	-0.000455209	1741.43	-0.000337238	1741.43	-0.000287272	1741.43	-0.000251924	1741.43	-7.92729e-05	1741.43	-0.000281649	1741.43	-2.23435e-05	1741.43	6.17721e-05
	1742.4	0	1742.4	-0.000283425	1742.4	-0.000615339	1742.4	-0.000589056	1742.4	-0.000434157	1742.4	-0.000299185	1742.4	-0.000229806	1742.4	-0.00018186	1742.4	-6.96443e-06	1742.4	-0.000204647	1742.4	6.50921e-05	1742.4	0.000161319
	1743.36	0	1743.36	-0.00028066	1743.36	-0.000603944	1743.36	-0.000570826	1743.36	-0.000416144	1743.36	-0.000268861	1743.36	-0.000184916	1743.36	-0.000125595	1743.36	5.10339e-05	1743.36	-0.000144801	1743.36	0.000136407	1743.36	0.00024063
	1744.33	0	1744.33	-0.000279812	1744.33	-0.000594508	1744.33	-0.000555346	1744.33	-0.00040052	1744.33	-0.000245054	1744.33	-0.00014992	1744.33	-8.16192e-05	1744.33	9.68318e-05	1744.33	-9.91309e-05	1744.33	0.000194828	1744.33	0.000303048
	1745.29	0	1745.29	-0.000280571	1745.29	-0.000587203	1745.29	-0.000542134	1745.29	-0.000386846	1745.29	-0.000226363	1745.29	-0.000122315	1745.29	-4.84648e-05	1745.29	0.000132482	1745.29	-6.49298e-05	1745.29	0.000242691	1745.29	0.000351431
	1746.26	0	1746.26	-0.000282184	1746.26	-0.00058206	1746.26	-0.000530622	1746.26	-0.000374952	1746.26	-0.000211503	1746.26	-9.9799e-05	1746.26	-2.42859e-05	1746.26	0.000160628	1746.26	-3.89183e-05	1746.26	0.000282234	1746.26	0.000388774
	1747.22	0	1747.22	-0.000283635	1747.22	-0.000578643	1747.22	-0.000520374	1747.22	-0.00036431	1747.22	-0.000198544	1747.22	-8.02165e-05	1747.22	-6.7181e-06	1747.22	0.00018388	1747.22	-1.79646e-05	1747.22	0.000314776	1747.22	0.000417917
	1748.18	0	1748.18	-0.000283917	1748.18	-0.000576091	1748.18	-0.000511107	1748.18	-0.000354459	1748.18	-0.000185722	1748.18	-6.15504e-05	1748.18	7.01402e-06	1748.18	0.000205181	1748.18	1.5666e-06	1748.18	0.000341939	1748.18	0.000441858
	1749.15	0	1749.15	-0.000282119	1749.15	-0.000573453	1749.15	-0.000502353	1749.15	-0.000344859	1749.15	-0.000171625	1749.15	-4.22326e-05	1749.15	2.00897e-05	1749.15	0.000226791	1749.15	2.25444e-05	1749.15	0.000364753	1749.15	0.000463414
	1750.11	0	1750.11	-0.000277963	1750.11	-0.000569706	1750.11	-0.000493966	1750.11	-0.000335204	1750.11	-0.000155422	1750.11	-2.12177e-05	1750.11	3.50354e-05	1750.11	0.000250258	1750.11	4.69582e-05	1750.11	0.000384582	1750.11	0.000484853
	1751.08	0	1751.08	-0.000271544	1751.08	-0.000564136	1751.08	-0.000485623	1751.08	-0.000325022	1751.08	-0.000136994	1751.08	1.98674e-06	1751.08	5.3935e-05	1751.08	0.000276238	1751.08	7.5566e-05	1751.08	0.000403094	1751.08	0.000508298
	1752.04	0	1752.04	-0.000263855	1752.04	-0.00055654	1752.04	-0.00047741	1752.04	-0.000314133	1752.04	-0.000117118	1752.04	2.70318e-05	1752.04	7.72387e-05	1752.04	0.000304277	1752.04	0.000107893	1752.04	0.000422033	1752.04	0.000535137
	1753.01	0	1753.01	-0.000255821	1753.01	-0.000547172	1753.01	-0.000469042	1753.01	-0.000302268	1753.01	-9.69e-05	1753.01	5.31097e-05	1753.01	0.000104767	1753.01	0.000333555	1753.01	0.000142594	1753.01	0.000442878	1753.01	0.000565837
	1753.97	0	1753.97	-0.000248485	1753.97	-0.000536717	1753.97	-0.00046055	1753.97	-0.0002898	1753.97	-7.77482e-05	1753.97	7.89523e-05	1753.97	0.000134803	1753.97	0.000362479	1753.97	0.000177309	1753.97	0.000466084	1753.97	0.000599576
	1754.93	0	1754.93	-0.000242265	1754.93	-0.000526027	1754.93	-0.000452003	1754.93	-0.000276958	1754.93	-6.08611e-05	1754.93	0.000103296	1754.93	0.000165401	1754.93	0.000389868	1754.93	0.000209895	1754.93	0.00049125	1754.93	0.000634631
	1755.9	0	1755.9	-0.000237441	1755.9	-0.000515921	1755.9	-0.000443439	1755.9	-0.000264368	1755.9	-4.68923e-05	1755.9	0.000124737	1755.9	0.000194575	1755.9	0.000414456	1755.9	0.000238568	1755.9	0.000516762	1755.9	0.000668657
	1756.86	0	1756.86	-0.000233546	1756.86	-0.000506979	1756.86	-0.000434938	1756.86	-0.000252408	1756.86	-3.58351e-05	1756.86	0.000142917	1756.86	0.000220874	1756.86	0.000435653	1756.86	0.000262387	1756.86	0.000541395	1756.86	0.000699815
	1757.83	0	1757.83	-0.000229922	1757.83	-0.00049941	1757.83	-0.000426496	1757.83	-0.000241392	1757.83	-2.71406e-05	1757.83	0.000157687	1757.83	0.000243637	1757.83	0.000453617	1757.83	0.000281437	1757.83	0.00056376	1757.83	0.000726686
	1758.79	0	1758.79	-0.000225872	1758.79	-0.000493091	1758.79	-0.000418378	1758.79	-0.000231614	1758.79	-1.99155e-05	1758.79	0.000169719	1758.79	0.000262893	1758.79	0.000468631	1758.79	0.000296525	1758.79	0.000583339	1758.79	0.000748789
	1759.76	0	1759.76	-0.000221033	1759.76	-0.000487854	1759.76	-0.000410772	1759.76	-0.000223325	1759.76	-1.33785e-05	1759.76	0.000179866	1759.76	0.000279081	1759.76	0.000481354	1759.76	0.000308953	1759.76	0.000599825	1759.76	0.000766463
	1760.72	0	1760.72	-0.000215291	1760.72	-0.000483449	1760.72	-0.000404203	1760.72	-0.000216532	1760.72	-7.13277e-06	1760.72	0.000188744	1760.72	0.000292808	1760.72	0.000492463	1760.72	0.000319975	1760.72	0.00061358	1760.72	0.000780665
	1761.68	0	1761.68	-0.000209075	1761.68	-0.000479758	1761.68	-0.000399177	1761.68	-0.000211292	1761.68	-9.94391e-07	1761.68	0.000197003	1761.68	0.000304635	1761.68	0.000502243	1761.68	0.000330485	1761.68	0.00062526	1761.68	0.000792194
	1762.65	0	1762.65	-0.000202928	1762.65	-0.000476866	1762.65	-0.000395843	1762.65	-0.000207247	1762.65	4.7436e-06	1762.65	0.000204996	1762.65	0.000314876	1762.65	0.000511241	1762.65	0.000340629	1762.65	0.000635575	1762.65	0.00080229
	1763.61	0	1763.61	-0.000197868	1763.61	-0.000474988	1763.61	-0.00039451	1763.61	-0.000204326	1763.61	9.44285e-06	1763.61	0.00021202	1763.61	0.000323024	1763.61	0.000518953	1763.61	0.000349504	1763.61	0.000644904	1763.61	0.000811063
	1764.58	0	1764.58	-0.0001948	1764.58	-0.000474992	1764.58	-0.000395127	1764.58	-0.000202317	1764.58	1.24649e-05	1764.58	0.000217415	1764.58	0.000328501	1764.58	0.000524905	1764.58	0.000355721	1764.58	0.000653248	1764.58	0.000818089
	1765.54	0	1765.54	-0.000194576	1765.54	-0.000477077	1765.54	-0.000397351	1765.54	-0.000200861	1765.54	1.3483e-05	1765.54	0.000220391	1765.54	0.000330287	1765.54	0.000528308	1765.54	0.00035776	1765.54	0.000660466	1765.54	0.00082289
	1766.51	0	1766.51	-0.000197424	1766.51	-0.000481822	1766.51	-0.000400763	1766.51	-0.000200232	1766.51	1.2375e-05	1766.51	0.000220395	1766.51	0.000327894	1766.51	0.000528532	1766.51	0.000354331	1766.51	0.000666186	1766.51	0.000824612
	1767.47	0	1767.47	-0.000203143	1767.47	-0.000488894	1767.47	-0.000404804	1767.47	-0.000200102	1767.47	9.70301e-06	1767.47	0.000217731	1767.47	0.000321723	1767.47	0.000525651	1767.47	0.000345795	1767.47	0.000670829	1767.47	0.000823566
	1768.43	0	1768.43	-0.000210773	1768.43	-0.000497434	1768.43	-0.00040834	1768.43	-0.00020016	1768.43	6.82427e-06	1768.43	0.000213634	1768.43	0.000313333	1768.43	0.000521047	1768.43	0.000334274	1768.43	0.00067528	1768.43	0.000821222
	1769.4	0	1769.4	-0.000218986	1769.4	-0.000506064	1769.4	-0.000410766	1769.4	-0.000200408	1769.4	4.87885e-06	1769.4	0.00020956	1769.4	0.000304843	1769.4	0.000516162	1769.4	0.000322581	1769.4	0.00068021	1769.4	0.000818814
	1770.36	0	1770.36	-0.000225949	1770.36	-0.000512784	1770.36	-0.000411399	1770.36	-0.000200349	1770.36	5.31663e-06	1770.36	0.000207417	1770.36	0.000299117	1770.36	0.000513383	1770.36	0.000314475	1770.36	0.000686198	1770.36	0.000818365
	1771.33	0	1771.33	-0.000230052	1771.33	-0.000516127	1771.33	-0.000410043	1771.33	-0.000200141	1771.33	8.71223e-06	1771.33	0.000208337	1771.33	0.000298312	1771.33	0.000514157	1771.33	0.000312967	1771.33	0.000693115	1771.33	0.000820657
	1772.29	0	1772.29	-0.000230531	1772.29	-0.000514952	1772.29	-0.000406678	1772.29	-0.000199412	1772.29	1.52499e-05	1772.29	0.000212976	1772.29	0.000303891	1772.29	0.000519756	1772.29	0.000319592	1772.29	0.000700411	1772.29	0.000826256
	1773.25	0	1773.25	-0.00022714	1773.25	-0.000508942	1773.25	-0.000401313	1773.25	-0.000197899	1773.25	2.46022e-05	1773.25	0.000221618	1773.25	0.000316073	1773.25	0.000530611	1773.25	0.00033487	1773.25	0.000708221	1773.25	0.00083558
	1774.22	0	1774.22	-0.000220818	1774.22	-0.000499266	1774.22	-0.000394443	1774.22	-0.000195393	1774.22	3.57177e-05	1774.22	0.000233461	1774.22	0.000333805	1774.22	0.000546217	1774.22	0.00035708	1774.22	0.000716562	1774.22	0.000848524
	1775.18	0	1775.18	-0.000212913	1775.18	-0.00048727	1775.18	-0.000386636	1775.18	-0.000191784	1775.18	4.74767e-05	1775.18	0.000247618	1775.18	0.000354875	1775.18	0.000565107	1775.18	0.000383484	1775.18	0.000725568	1775.18	0.000864673
	1776.15	0	1776.15	-0.000205123	1776.15	-0.000475259	1776.15	-0.000378696	1776.15	-0.000187305	1776.15	5.86179e-05	1776.15	0.00026221	1776.15	0.000376306	1776.15	0.000585097	1776.15	0.0004105	1776.15	0.000734734	1776.15	0.000882688
	1777.11	0	1777.11	-0.000198984	1777.11	-0.000465124	1777.11	-0.000371639	1777.11	-0.000182897	1777.11	6.76473e-05	1777.11	0.000275714	1777.11	0.000395181	1777.11	0.000603574	1777.11	0.000434421	1777.11	0.000742888	1777.11	0.000900351
	1778.08	0	1778.08	-0.000194892	1778.08	-0.000458117	1778.08	-0.000366247	1778.08	-0.000179	1778.08	7.3939e-05	1778.08	0.000286863	1778.08	0.000409762	1778.08	0.000618793	1778.08	0.000453079	1778.08	0.000749006	1778.08	0.000915746
	1779.04	0	1779.04	-0.000193042	1779.04	-0.000454362	1779.04	-0.000362919	1779.04	-0.000176259	1779.04	7.73766e-05	1779.04	0.000295076	1779.04	0.000419418	1779.04	0.000629939	1779.04	0.000465717	1779.04	0.000752703	1779.04	0.000927547
	1780	0	1780	-0.000192569	1780	-0.000453251	1780	-0.000361533	1780	-0.000174697	1780	7.85587e-05	1780	0.000300628	1780	0.000425238	1780	0.000637338	1780	0.000473282	1780	0.000754028	1780	0.000935448
	1780.97	0	1780.97	-0.00019255	1780.97	-0.000453861	1780.97	-0.000361803	1780.97	-0.000174079	1780.97	7.84861e-05	1780.97	0.000303996	1780.97	0.000428624	1780.97	0.000642162	1780.97	0.000477333	1780.97	0.000753684	1780.97	0.000939514
	1781.93	0	1781.93	-0.000192325	1781.93	-0.000455207	1781.93	-0.000363055	1781.93	-0.000174307	1781.93	7.8137e-05	1781.93	0.000305832	1781.93	0.000431026	1781.93	0.000645602	1781.93	0.000479876	1781.93	0.000752522	1781.93	0.000940524
	1782.9	0	1782.9	-0.000191626	1782.9	-0.000456522	1782.9	-0.000364713	1782.9	-0.000174803	1782.9	7.81936e-05	1782.9	0.00030663	1782.9	0.000433444	1782.9	0.000648671	1782.9	0.000482176	1782.9	0.000751418	1782.9	0.000939424
	1783.86	0	1783.86	-0.000190756	1783.86	-0.000457836	1783.86	-0.000366293	1783.86	-0.0001754	1783.86	7.89762e-05	1783.86	0.000306636	1783.86	0.000435613	1783.86	0.000651613	1783.86	0.000484709	1783.86	0.000750929	1783.86	0.000937242
	1784.83	0	1784.83	-0.000190377	1784.83	-0.000459462	1784.83	-0.000367461	1784.83	-0.000175947	1784.83	8.03919e-05	1784.83	0.000305852	1784.83	0.000436984	1784.83	0.000654279	1784.83	0.00048702	1784.83	0.00075152	1784.83	0.000934681
	1785.79	0	1785.79	-0.000191319	1785.79	-0.000462121	1785.79	-0.000368405	1785.79	-0.000176355	1785.79	8.18355e-05	1785.79	0.000304158	1785.79	0.000436302	1785.79	0.000655972	1785.79	0.000487927	1785.79	0.000753186	1785.79	0.000932237
	1786.75	0	1786.75	-0.000193788	1786.75	-0.000465861	1786.75	-0.000368984	1786.75	-0.000176504	1786.75	8.28713e-05	1786.75	0.0003018	1786.75	0.000432966	1786.75	0.000656055	1786.75	0.000486611	1786.75	0.000755848	1786.75	0.000930299
	1787.72	0	1787.72	-0.000197827	1787.72	-0.0004705	1787.72	-0.000369338	1787.72	-0.000176275	1787.72	8.3167e-05	1787.72	0.000299195	1787.72	0.000427271	1787.72	0.000654381	1787.72	0.000482583	1787.72	0.00075943	1787.72	0.000929022
	1788.68	0	1788.68	-0.000202724	1788.68	-0.000475419	1788.68	-0.000369441	1788.68	-0.000175781	1788.68	8.27984e-05	1788.68	0.000297204	1788.68	0.000420284	1788.68	0.000651324	1788.68	0.000476494	1788.68	0.000763897	1788.68	0.000929032
	1789.65	0	1789.65	-0.000207605	1789.65	-0.000479317	1789.65	-0.00036911	1789.65	-0.000174995	1789.65	8.19452e-05	1789.65	0.000296529	1789.65	0.00041402	1789.65	0.000647969	1789.65	0.000469514	1789.65	0.000769335	1789.65	0.000930673
	1790.61	0	1790.61	-0.000211344	1790.61	-0.000481352	1790.61	-0.000368335	1790.61	-0.000173887	1790.61	8.13004e-05	1790.61	0.000297907	1790.61	0.000410121	1790.61	0.000645479	1790.61	0.00046379	1790.61	0.000775467	1790.61	0.000934375
	1791.58	0	1791.58	-0.000213324	1791.58	-0.000480864	1791.58	-0.000367067	1791.58	-0.000172758	1791.58	8.12868e-05	1791.58	0.000301531	1791.58	0.000410235	1791.58	0.000645018	1791.58	0.000461034	1791.58	0.000782017	1791.58	0.000940533
	1792.54	0	1792.54	-0.000213356	1792.54	-0.000477967	1792.54	-0.000365434	1792.54	-0.000171625	1792.54	8.22208e-05	1792.54	0.000307183	1792.54	0.000414469	1792.54	0.000647122	1792.54	0.000462461	1792.54	0.000788895	1792.54	0.000948914
	1793.5	0	1793.5	-0.00021164	1793.5	-0.000473219	1793.5	-0.000363542	1793.5	-0.000170295	1793.5	8.47108e-05	1793.5	0.000314545	1793.5	0.000422594	1793.5	0.000652394	1793.5	0.000468859	1793.5	0.000796309	1793.5	0.000959776
	1794.47	0	1794.47	-0.000208627	1794.47	-0.000467466	1794.47	-0.00036123	1794.47	-0.000168273	1794.47	8.89709e-05	1794.47	0.000322978	1794.47	0.000433449	1794.47	0.000660721	1794.47	0.000479851	1794.47	0.000804914	1794.47	0.0009728
	1795.43	0	1795.43	-0.000204898	1795.43	-0.000461645	1795.43	-0.000358839	1795.43	-0.000165346	1795.43	9.50267e-05	1795.43	0.000331885	1795.43	0.000445434	1795.43	0.000671162	1795.43	0.000493908	1795.43	0.000814957	1795.43	0.000987282
	1796.4	0	1796.4	-0.000200972	1796.4	-0.000456643	1796.4	-0.00035636	1796.4	-0.000161158	1796.4	0.000102301	1796.4	0.00034052	1796.4	0.000457031	1796.4	0.000682524	1796.4	0.000509143	1796.4	0.000826288	1796.4	0.001
	1797.36	0	1797.36	-0.000197313	1797.36	-0.000452775	1797.36	-0.000353998	1797.36	-0.00015603	1797.36	0.000110144	1797.36	0.000348125	1797.36	0.000467249	1797.36	0.000693347	1797.36	0.000523529	1797.36	0.00083811	1797.36	0.00102
	1798.33	0	1798.33	-0.00019398	1798.33	-0.000450136	1798.33	-0.000352025	1798.33	-0.000150563	1798.33	0.000117718	1798.33	0.000354328	1798.33	0.000474972	1798.33	0.000702179	1798.33	0.000535572	1798.33	0.00084914	1798.33	0.00103
	1799.29	0	1799.29	-0.000190883	1799.29	-0.000448556	1799.29	-0.000350326	1799.29	-0.000145408	1799.29	0.000124264	1799.29	0.000358828	1799.29	0.000480475	1799.29	0.000708434	1799.29	0.000544577	1799.29	0.000857951	1799.29	0.00103
	1800.25	0	1800.25	-0.000188309	1800.25	-0.000448068	1800.25	-0.000349351	1800.25	-0.000141487	1800.25	0.000129175	1800.25	0.000361595	1800.25	0.000483782	1800.25	0.000711712	1800.25	0.000550574	1800.25	0.000863326	1800.25	0.00104
	1801.22	0	1801.22	-0.000185977	1801.22	-0.000448497	1801.22	-0.000348929	1801.22	-0.000139248	1801.22	0.000132182	1801.22	0.00036305	1801.22	0.000485385	1801.22	0.00071276	1801.22	0.000554256	1801.22	0.000864812	1801.22	0.00104
	1802.18	0	1802.18	-0.000183976	1802.18	-0.000449614	1802.18	-0.000349001	1802.18	-0.000138808	1802.18	0.000133432	1802.18	0.00036332	1802.18	0.000485808	1802.18	0.000712068	1802.18	0.000556368	1802.18	0.000862569	1802.18	0.00104
	1803.15	0	1803.15	-0.000182106	1803.15	-0.000451358	1803.15	-0.000349337	1803.15	-0.000139506	1803.15	0.000133299	1803.15	0.000362945	1803.15	0.000485463	1803.15	0.000710811	1803.15	0.000557654	1803.15	0.000857509	1803.15	0.00103
	1804.11	0	1804.11	-0.000180357	1804.11	-0.000453625	1804.11	-0.000349908	1804.11	-0.000140897	1804.11	0.000132341	1804.11	0.000362191	1804.11	0.000484434	1804.11	0.000709611	1804.11	0.000558298	1804.11	0.00085095	1804.11	0.00103
	1805.08	0	1805.08	-0.000178808	1805.08	-0.000456027	1805.08	-0.000350702	1805.08	-0.000142097	1805.08	0.000130907	1805.08	0.00036099	1805.08	0.00048303	1805.08	0.000708672	1805.08	0.000558301	1805.08	0.00084447	1805.08	0.00103
	1806.04	0	1806.04	-0.000177319	1806.04	-0.00045811	1806.04	-0.000351586	1806.04	-0.000142776	1806.04	0.000129416	1806.04	0.000359394	1806.04	0.000481173	1806.04	0.000708068	1806.04	0.000557485	1806.04	0.000838924	1806.04	0.00103
	1807	0	1807	-0.000175784	1807	-0.000459385	1807	-0.000352513	1807	-0.000142684	1807	0.000128325	1807	0.000357531	1807	0.000479309	1807	0.000707679	1807	0.000556069	1807	0.000835156	1807	0.00103
	1807.97	0	1807.97	-0.000174449	1807.97	-0.000459663	1807.97	-0.000353726	1807.97	-0.000142286	1807.97	0.000127535	1807.97	0.000355525	1807.97	0.000477592	1807.97	0.00070711	1807.97	0.000554366	1807.97	0.000833113	1807.97	0.00103
	1808.93	0	1808.93	-0.000173228	1808.93	-0.000458926	1808.93	-0.000355017	1808.93	-0.000141911	1808.93	0.000127102	1808.93	0.000353389	1808.93	0.000476298	1808.93	0.000706377	1808.93	0.000552772	1808.93	0.000832211	1808.93	0.00102
	1809.9	0	1809.9	-0.000172307	1809.9	-0.000457301	1809.9	-0.000356785	1809.9	-0.00014231	1809.9	0.000126852	1809.9	0.00035137	1809.9	0.000475582	1809.9	0.000705394	1809.9	0.000551909	1809.9	0.000831657	1809.9	0.00102
	1810.86	0	1810.86	-0.000171968	1810.86	-0.000455274	1810.86	-0.00035875	1810.86	-0.000143725	1810.86	0.00012663	1810.86	0.000349468	1810.86	0.00047535	1810.86	0.000704325	1810.86	0.0005517	1810.86	0.000830444	1810.86	0.00102
	1811.82	0	1811.82	-0.000172324	1811.82	-0.00045371	1811.82	-0.000361109	1811.82	-0.000146326	1811.82	0.000126189	1811.82	0.000347523	1811.82	0.000475157	1811.82	0.000703219	1811.82	0.000551854	1811.82	0.000827907	1811.82	0.00101
	1812.79	0	1812.79	-0.000173344	1812.79	-0.00045288	1812.79	-0.000363513	1812.79	-0.000149615	1812.79	0.000125442	1812.79	0.000345481	1812.79	0.000475038	1812.79	0.000702523	1812.79	0.00055191	1812.79	0.000824025	1812.79	0.00101
	1813.75	0	1813.75	-0.000175126	1813.75	-0.000452989	1813.75	-0.000365878	1813.75	-0.000153047	1813.75	0.000124336	1813.75	0.000343183	1813.75	0.000474422	1813.75	0.000702221	1813.75	0.000551223	1813.75	0.000819226	1813.75	0.00101
	1814.72	0	1814.72	-0.000177272	1814.72	-0.000453721	1814.72	-0.000367556	1814.72	-0.000155839	1814.72	0.000122943	1814.72	0.000340732	1814.72	0.000473806	1814.72	0.000702698	1814.72	0.000549583	1814.72	0.000814613	1814.72	0.001
	1815.68	0	1815.68	-0.000179773	1815.68	-0.000454836	1815.68	-0.00036849	1815.68	-0.000157454	1815.68	0.000121469	1815.68	0.000338038	1815.68	0.000472876	1815.68	0.000703782	1815.68	0.000546909	1815.68	0.000811034	1815.68	0.000999685
	1816.65	0	1816.65	-0.000181955	1816.65	-0.000455543	1816.65	-0.000368258	1816.65	-0.000157631	1816.65	0.000119917	1816.65	0.000335674	1816.65	0.000472162	1816.65	0.000705404	1816.65	0.000543606	1816.65	0.000809328	1816.65	0.000998393
	1817.61	0	1817.61	-0.000183777	1817.61	-0.000455664	1817.61	-0.000366791	1817.61	-0.000156411	1817.61	0.000118428	1817.61	0.000333757	1817.61	0.000471574	1817.61	0.000707028	1817.61	0.000540124	1817.61	0.000809702	1817.61	0.000998661
	1818.57	0	1818.57	-0.000184869	1818.57	-0.000455073	1818.57	-0.000364338	1818.57	-0.000154357	1818.57	0.000117048	1818.57	0.0003327	1818.57	0.000470981	1818.57	0.000708176	1818.57	0.000536757	1818.57	0.000811852	1818.57	0.001
	1819.54	0	1819.54	-0.000185308	1819.54	-0.000453993	1819.54	-0.000361177	1819.54	-0.000151965	1819.54	0.000115719	1819.54	0.000332536	1819.54	0.000469932	1819.54	0.000708242	1819.54	0.000533535	1819.54	0.000814921	1819.54	0.001
	1820.5	0	1820.5	-0.00018524	1820.5	-0.000452966	1820.5	-0.000357768	1820.5	-0.000149986	1820.5	0.000114403	1820.5	0.000333213	1820.5	0.000468054	1820.5	0.000706796	1820.5	0.000530162	1820.5	0.000818047	1820.5	0.001
	1821.47	0	1821.47	-0.000184822	1821.47	-0.00045238	1821.47	-0.000354625	1821.47	-0.000148597	1821.47	0.000113204	1821.47	0.000334377	1821.47	0.000464971	1821.47	0.00070373	1821.47	0.000526563	1821.47	0.00082041	1821.47	0.00101
	1822.43	0	1822.43	-0.000184483	1822.43	-0.000452573	1822.43	-0.000352034	1822.43	-0.000148002	1822.43	0.000112164	1822.43	0.000335941	1822.43	0.000460881	1822.43	0.000699291	1822.43	0.000522564	1822.43	0.000821832	1822.43	0.00101
	1823.4	0	1823.4	-0.000184387	1823.4	-0.00045342	1823.4	-0.000350079	1823.4	-0.000147951	1823.4	0.000111627	1823.4	0.000337589	1823.4	0.000456221	1823.4	0.000694023	1823.4	0.000518516	1823.4	0.00082247	1823.4	0.001
	1824.36	0	1824.36	-0.000184903	1824.36	-0.000454615	1824.36	-0.000349094	1824.36	-0.000147904	1824.36	0.00011153	1824.36	0.000339096	1824.36	0.000451821	1824.36	0.000688748	1824.36	0.00051493	1824.36	0.000822726	1824.36	0.001
	1825.32	0	1825.32	-0.000186014	1825.32	-0.000455814	1825.32	-0.000348721	1825.32	-0.000147538	1825.32	0.000111917	1825.32	0.000340362	1825.32	0.0004484	1825.32	0.000684262	1825.32	0.000512437	1825.32	0.000823092	1825.32	0.001
	1826.29	0	1826.29	-0.000187409	1826.29	-0.000456315	1826.29	-0.000348827	1826.29	-0.000146253	1826.29	0.000112859	1826.29	0.000341581	1826.29	0.000447043	1826.29	0.00068121	1826.29	0.00051186	1826.29	0.000823897	1826.29	0.001
	1827.25	0	1827.25	-0.000188759	1827.25	-0.000456074	1827.25	-0.000349318	1827.25	-0.000144217	1827.25	0.000114068	1827.25	0.000342665	1827.25	0.000447756	1827.25	0.000679977	1827.25	0.000513061	1827.25	0.00082485	1827.25	0.000999577
	1828.22	0	1828.22	-0.000189661	1828.22	-0.000455057	1828.22	-0.000349771	1828.22	-0.000141549	1828.22	0.000115373	1828.22	0.000343785	1828.22	0.000450341	1828.22	0.00068056	1828.22	0.000515997	1828.22	0.000825479	1828.22	0.000999015
	1829.18	0	1829.18	-0.000189624	1829.18	-0.000453324	1829.18	-0.00035016	1829.18	-0.00013869	1829.18	0.00011687	1829.18	0.000345464	1829.18	0.000454511	1829.18	0.000682873	1829.18	0.000520518	1829.18	0.000825652	1829.18	0.000998414
	1830.14	0	1830.14	-0.000188313	1830.14	-0.000451378	1830.14	-0.000350211	1830.14	-0.000135926	1830.14	0.000118564	1830.14	0.000347971	1830.14	0.00045966	1830.14	0.000686799	1830.14	0.000526353	1830.14	0.000825255	1830.14	0.000997844
	1831.11	0	1831.11	-0.000185727	1831.11	-0.000449461	1831.11	-0.000349804	1831.11	-0.000133601	1831.11	0.000121114	1831.11	0.000351933	1831.11	0.000465443	1831.11	0.000692254	1831.11	0.000533384	1831.11	0.00082459	1831.11	0.000997688
	1832.07	0	1832.07	-0.00018179	1832.07	-0.000447794	1832.07	-0.00034877	1832.07	-0.000131856	1832.07	0.000124523	1832.07	0.000357323	1832.07	0.00047156	1832.07	0.000698842	1832.07	0.000541358	1832.07	0.000824091	1832.07	0.000998671
	1833.04	0	1833.04	-0.00017713	1833.04	-0.000446547	1833.04	-0.000347368	1833.04	-0.000130854	1833.04	0.000128806	1833.04	0.000363888	1833.04	0.000477756	1833.04	0.00070603	1833.04	0.000550068	1833.04	0.000824033	1833.04	0.001
	1834	0	1834	-0.000171917	1834	-0.000445404	1834	-0.000345408	1834	-0.000130309	1834	0.000133827	1834	0.000371012	1834	0.00048401	1834	0.000713382	1834	0.000559103	1834	0.00082484	1834	0.00101
	1834.97	0	1834.97	-0.000167024	1834.97	-0.000444543	1834.97	-0.000343219	1834.97	-0.000129978	1834.97	0.000138896	1834.97	0.00037759	1834.97	0.00048989	1834.97	0.000720027	1834.97	0.000567444	1834.97	0.000826289	1834.97	0.00101
	1835.93	0	1835.93	-0.000162829	1835.93	-0.00044383	1835.93	-0.000340715	1835.93	-0.00012977	1835.93	0.000143447	1835.93	0.00038257	1835.93	0.000494814	1835.93	0.000725212	1835.93	0.000574039	1835.93	0.000828202	1835.93	0.00102
	1836.89	0	1836.89	-0.000159835	1836.89	-0.000443296	1836.89	-0.000338497	1836.89	-0.000129261	1836.89	0.000146625	1836.89	0.000384651	1836.89	0.000497835	1836.89	0.00072804	1836.89	0.000577757	1836.89	0.000830178	1836.89	0.00102
	1837.86	0	1837.86	-0.000158343	1837.86	-0.000443096	1837.86	-0.000336563	1837.86	-0.000128489	1837.86	0.000147904	1837.86	0.000383497	1837.86	0.00049837	1837.86	0.00072808	1837.86	0.000577887	1837.86	0.000832094	1837.86	0.00103
	1838.82	0	1838.82	-0.000158646	1838.82	-0.000443407	1838.82	-0.000335232	1838.82	-0.000127287	1838.82	0.000147206	1838.82	0.000379136	1838.82	0.000495905	1838.82	0.000725169	1838.82	0.000574106	1838.82	0.000833828	1838.82	0.00103
	1839.79	0	1839.79	-0.000160759	1839.79	-0.000444353	1839.79	-0.00033477	1839.79	-0.000125748	1839.79	0.000144788	1839.79	0.000372378	1839.79	0.000490616	1839.79	0.000719799	1839.79	0.000566991	1839.79	0.000835728	1839.79	0.00103
	1840.75	0	1840.75	-0.000164176	1840.75	-0.000445742	1840.75	-0.00033521	1840.75	-0.000123945	1840.75	0.000141382	1840.75	0.000364673	1840.75	0.000483341	1840.75	0.000712815	1840.75	0.000557904	1840.75	0.000838259	1840.75	0.00103
	1841.72	0	1841.72	-0.000168724	1841.72	-0.000447478	1841.72	-0.000336477	1841.72	-0.000122178	1841.72	0.000137835	1841.72	0.000357521	1841.72	0.00047564	1841.72	0.000705431	1841.72	0.00054854	1841.72	0.000841736	1841.72	0.00103
	1842.68	0	1842.68	-0.000173446	1842.68	-0.000449233	1842.68	-0.000338298	1842.68	-0.000120636	1842.68	0.000135127	1842.68	0.000352537	1842.68	0.000469123	1842.68	0.00069899	1842.68	0.000540801	1842.68	0.000846149	1842.68	0.00103
	1843.64	0	1843.64	-0.000177743	1843.64	-0.000450646	1843.64	-0.000340313	1843.64	-0.000119797	1843.64	0.000133576	1843.64	0.000350389	1843.64	0.000465496	1843.64	0.000694718	1843.64	0.000536016	1843.64	0.000850988	1843.64	0.00103
	1844.61	0	1844.61	-0.000180978	1844.61	-0.000451646	1844.61	-0.000342189	1844.61	-0.000119966	1844.61	0.000133624	1844.61	0.000351299	1844.61	0.000465518	1844.61	0.000693214	1844.61	0.000535169	1844.61	0.000855632	1844.61	0.00103
	1845.57	0	1845.57	-0.000182716	1845.57	-0.000451727	1845.57	-0.000343281	1845.57	-0.00012068	1845.57	0.000135326	1845.57	0.000354929	1845.57	0.000469854	1845.57	0.000695166	1845.57	0.00053865	1845.57	0.000859889	1845.57	0.00104
	1846.54	0	1846.54	-0.00018267	1846.54	-0.000450925	1846.54	-0.000343267	1846.54	-0.00012172	1846.54	0.000138453	1846.54	0.000360543	1846.54	0.000477921	1846.54	0.000700374	1846.54	0.000546156	1846.54	0.00086376	1846.54	0.00104
	1847.5	0	1847.5	-0.000181291	1847.5	-0.000449232	1847.5	-0.000341997	1847.5	-0.000122403	1847.5	0.000142574	1847.5	0.000367314	1847.5	0.000488595	1847.5	0.000708454	1847.5	0.000556876	1847.5	0.000867517	1847.5	0.00105
	1848.47	0	1848.47	-0.000178978	1848.47	-0.000446561	1848.47	-0.000339555	1848.47	-0.000122239	1848.47	0.000147205	1848.47	0.00037425	1848.47	0.000500237	1848.47	0.000718154	1848.47	0.000569424	1848.47	0.00087112	1848.47	0.00106
	1849.43	0	1849.43	-0.000176275	1849.43	-0.000443307	1849.43	-0.000336468	1849.43	-0.000120905	1849.43	0.000151712	1849.43	0.000380789	1849.43	0.000511109	1849.43	0.000728231	1849.43	0.000582	1849.43	0.000874414	1849.43	0.00107
	1850.39	0	1850.39	-0.000173884	1850.39	-0.000439912	1850.39	-0.000333281	1850.39	-0.000118736	1850.39	0.000155403	1850.39	0.00038632	1850.39	0.000519691	1850.39	0.000737324	1850.39	0.000592877	1850.39	0.000876984	1850.39	0.00108
	1851.36	0	1851.36	-0.000172042	1851.36	-0.000436598	1851.36	-0.000330395	1851.36	-0.000115872	1851.36	0.000158106	1851.36	0.00039076	1851.36	0.000525486	1851.36	0.00074459	1851.36	0.000601061	1851.36	0.000878519	1851.36	0.00108
	1852.32	0	1852.32	-0.000170878	1852.32	-0.000433682	1852.32	-0.000328275	1852.32	-0.000113092	1852.32	0.000159929	1852.32	0.000394416	1852.32	0.000528316	1852.32	0.000749871	1852.32	0.000606023	1852.32	0.00087903	1852.32	0.00108
	1853.29	0	1853.29	-0.000170294	1853.29	-0.000431377	1853.29	-0.000326954	1853.29	-0.000111027	1853.29	0.000160995	1853.29	0.00039748	1853.29	0.000528957	1853.29	0.000753383	1853.29	0.00060807	1853.29	0.000878606	1853.29	0.00108
	1854.25	0	1854.25	-0.000169943	1854.25	-0.000429904	1854.25	-0.000326389	1854.25	-0.000109969	1854.25	0.000161741	1854.25	0.000400178	1854.25	0.000528134	1854.25	0.000755722	1854.25	0.000608056	1854.25	0.000877829	1854.25	0.00108
	1855.22	0	1855.22	-0.000169943	1855.22	-0.000429425	1855.22	-0.000326679	1855.22	-0.000110524	1855.22	0.000162322	1855.22	0.000402583	1855.22	0.000526687	1855.22	0.00075733	1855.22	0.000606949	1855.22	0.000876888	1855.22	0.00108
	1856.18	0	1856.18	-0.00017007	1856.18	-0.000429842	1856.18	-0.000327518	1856.18	-0.000112553	1856.18	0.000163112	1856.18	0.000404571	1856.18	0.000525333	1856.18	0.000758729	1856.18	0.000606007	1856.18	0.000876303	1856.18	0.00108
	1857.14	0	1857.14	-0.00017065	1857.14	-0.000431386	1857.14	-0.000329211	1857.14	-0.000116028	1857.14	0.000163773	1857.14	0.000405613	1857.14	0.000524102	1857.14	0.000759891	1857.14	0.000605577	1857.14	0.0008758	1857.14	0.00108
	1858.11	0	1858.11	-0.000171702	1858.11	-0.000433584	1858.11	-0.00033138	1858.11	-0.000120495	1858.11	0.000164278	1858.11	0.000405626	1858.11	0.000523282	1858.11	0.000761078	1858.11	0.000606304	1858.11	0.00087567	1858.11	0.00108
	1859.07	0	1859.07	-0.000173598	1859.07	-0.000436201	1859.07	-0.000333687	1859.07	-0.000125159	1859.07	0.000164451	1859.07	0.000404494	1859.07	0.000522888	1859.07	0.000762398	1859.07	0.000608093	1859.07	0.000875899	1859.07	0.00109
	1860.04	0	1860.04	-0.000176172	1860.04	-0.000439005	1860.04	-0.000335783	1860.04	-0.000129473	1860.04	0.000164256	1860.04	0.000402608	1860.04	0.000522897	1860.04	0.000763853	1860.04	0.000610737	1860.04	0.000876713	1860.04	0.00109
	1861	0	1861	-0.000179426	1861	-0.000441355	1861	-0.000336894	1861	-0.000132448	1861	0.000163891	1861	0.000400361	1861	0.000523564	1861	0.000765908	1861	0.000613737	1861	0.000878724	1861	0.0011
	1861.96	0	1861.96	-0.000182788	1861.96	-0.000442958	1861.96	-0.000336782	1861.96	-0.000133726	1861.96	0.000163724	1861.96	0.000398357	1861.96	0.000524839	1861.96	0.000768557	1861.96	0.000616785	1861.96	0.000882397	1861.96	0.0011
	1862.93	0	1862.93	-0.000185953	1862.93	-0.000443629	1862.93	-0.000335064	1862.93	-0.000132709	1862.93	0.000163928	1862.93	0.000397168	1862.93	0.000526793	1862.93	0.000771684	1862.93	0.000619289	1862.93	0.000888181	1862.93	0.00111
	1863.89	0	1863.89	-0.000188297	1863.89	-0.000443152	1863.89	-0.000331872	1863.89	-0.000129576	1863.89	0.000165128	1863.89	0.000397122	1863.89	0.000529239	1863.89	0.000775053	1863.89	0.000621151	1863.89	0.000896265	1863.89	0.00111
	1864.86	0	1864.86	-0.000189429	1864.86	-0.000441466	1864.86	-0.000327598	1864.86	-0.000124494	1864.86	0.000167494	1864.86	0.000398483	1864.86	0.000531727	1864.86	0.000778382	1864.86	0.000622233	1864.86	0.000906171	1864.86	0.00112
	1865.82	0	1865.82	-0.000189127	1865.82	-0.000439165	1865.82	-0.000323032	1865.82	-0.000118371	1865.82	0.000170922	1865.82	0.00040075	1865.82	0.000534066	1865.82	0.000781015	1865.82	0.000622604	1865.82	0.000916719	1865.82	0.00113
	1866.79	0	1866.79	-0.000187396	1866.79	-0.000436408	1866.79	-0.000319058	1866.79	-0.000112554	1866.79	0.000175185	1866.79	0.000403603	1866.79	0.000535982	1866.79	0.000782831	1866.79	0.000622591	1866.79	0.000926493	1866.79	0.00113
	1867.75	0	1867.75	-0.000184619	1867.75	-0.000434079	1867.75	-0.000316373	1867.75	-0.000108176	1867.75	0.000179832	1867.75	0.00040625	1867.75	0.000537152	1867.75	0.000783424	1867.75	0.000622414	1867.75	0.000933429	1867.75	0.00113
	1868.71	0	1868.71	-0.000181268	1868.71	-0.000432648	1868.71	-0.000315654	1868.71	-0.000106497	1868.71	0.000184071	1868.71	0.000407966	1868.71	0.000537742	1868.71	0.000782993	1868.71	0.000622439	1868.71	0.00093588	1868.71	0.00113
	1869.68	0	1869.68	-0.000178071	1869.68	-0.000432591	1869.68	-0.000317037	1869.68	-0.000108081	1869.68	0.000187269	1869.68	0.000408452	1869.68	0.000537867	1869.68	0.000781826	1869.68	0.000623034	1869.68	0.00093329	1869.68	0.00113
	1870.64	0	1870.64	-0.000175551	1870.64	-0.000434241	1870.64	-0.000320221	1870.64	-0.000112676	1870.64	0.000188679	1870.64	0.000407627	1870.64	0.000537778	1870.64	0.000780256	1870.64	0.000624301	1870.64	0.000926061	1870.64	0.00113
	1871.61	0	1871.61	-0.000173949	1871.61	-0.000437221	1871.61	-0.000324831	1871.61	-0.000119266	1871.61	0.00018818	1871.61	0.000405951	1871.61	0.000537959	1871.61	0.000778726	1871.61	0.000626345	1871.61	0.00091585	1871.61	0.00112
	1872.57	0	1872.57	-0.000173504	1872.57	-0.000440935	1872.57	-0.000330184	1872.57	-0.000126595	1872.57	0.000185586	1872.57	0.000403682	1872.57	0.000538244	1872.57	0.000777252	1872.57	0.000628737	1872.57	0.000904536	1872.57	0.00111
	1873.54	0	1873.54	-0.000174285	1873.54	-0.000444959	1873.54	-0.000335851	1873.54	-0.000133413	1873.54	0.000181126	1873.54	0.000401268	1873.54	0.000538476	1873.54	0.000775682	1873.54	0.000630969	1873.54	0.000894075	1873.54	0.00111
	1874.5	0	1874.5	-0.000175798	1874.5	-0.000448329	1874.5	-0.000341296	1874.5	-0.000138773	1874.5	0.000175283	1874.5	0.000399076	1874.5	0.000538316	1874.5	0.000773769	1874.5	0.000632375	1874.5	0.000885603	1874.5	0.0011
	1875.46	0	1875.46	-0.000177605	1875.46	-0.00045054	1875.46	-0.000346239	1875.46	-0.000142208	1875.46	0.000168916	1875.46	0.000397539	1875.46	0.000537637	1875.46	0.000771595	1875.46	0.000632983	1875.46	0.00088006	1875.46	0.0011
	1876.43	0	1876.43	-0.00017925	1876.43	-0.000451146	1876.43	-0.000350341	1876.43	-0.000143551	1876.43	0.000162985	1876.43	0.00039698	1876.43	0.000536719	1876.43	0.000769472	1876.43	0.000632991	1876.43	0.000877616	1876.43	0.0011
	1877.39	0	1877.39	-0.000180089	1877.39	-0.000450209	1877.39	-0.000353301	1877.39	-0.000143105	1877.39	0.000158478	1877.39	0.000397775	1877.39	0.000535874	1877.39	0.000767913	1877.39	0.000632869	1877.39	0.000877962	1877.39	0.00109
	1878.36	0	1878.36	-0.00017988	1878.36	-0.000447762	1878.36	-0.000355132	1878.36	-0.000141454	1878.36	0.000156	1878.36	0.000400017	1878.36	0.000535723	1878.36	0.000767508	1878.36	0.000633287	1878.36	0.000880507	1878.36	0.00109
	1879.32	0	1879.32	-0.000178403	1879.32	-0.000444451	1879.32	-0.000355848	1879.32	-0.000139047	1879.32	0.000155499	1879.32	0.000403448	1879.32	0.00053648	1879.32	0.000768109	1879.32	0.000634257	1879.32	0.000884002	1879.32	0.00109
	1880.29	0	1880.29	-0.000175772	1880.29	-0.000440861	1880.29	-0.000355523	1880.29	-0.000136165	1880.29	0.000156611	1880.29	0.00040779	1880.29	0.000538346	1880.29	0.000769683	1880.29	0.000635832	1880.29	0.000887693	1880.29	0.0011
	1881.25	0	1881.25	-0.000172159	1881.25	-0.000437473	1881.25	-0.000354538	1881.25	-0.000133059	1881.25	0.00015843	1881.25	0.00041256	1881.25	0.000540808	1881.25	0.000771644	1881.25	0.000637223	1881.25	0.000890713	1881.25	0.0011
	1882.21	0	1882.21	-0.000168069	1882.21	-0.000434576	1882.21	-0.000352906	1882.21	-0.000129814	1882.21	0.000159934	1882.21	0.000417126	1882.21	0.000543502	1882.21	0.000773489	1882.21	0.000637967	1882.21	0.000892835	1882.21	0.0011
	1883.18	0	1883.18	-0.000163883	1883.18	-0.000432148	1883.18	-0.00035057	1883.18	-0.000126348	1883.18	0.000160594	1883.18	0.000421399	1883.18	0.000546145	1883.18	0.000775018	1883.18	0.000637868	1883.18	0.000894343	1883.18	0.0011
	1884.14	0	1884.14	-0.000159836	1884.14	-0.000429893	1884.14	-0.000347394	1884.14	-0.000122594	1884.14	0.000160379	1884.14	0.000425178	1884.14	0.000548471	1884.14	0.000776392	1884.14	0.000637102	1884.14	0.000896185	1884.14	0.00111
	1885.11	0	1885.11	-0.000156329	1885.11	-0.000427454	1885.11	-0.000343094	1885.11	-0.000118434	1885.11	0.000159902	1885.11	0.000428845	1885.11	0.000550758	1885.11	0.000778124	1885.11	0.000636167	1885.11	0.000899173	1885.11	0.00111
	1886.07	0	1886.07	-0.000153597	1886.07	-0.000424639	1886.07	-0.000337927	1886.07	-0.000114225	1886.07	0.000159683	1886.07	0.000432421	1886.07	0.000553077	1886.07	0.000780554	1886.07	0.000635776	1886.07	0.000903949	1886.07	0.00111
	1887.04	0	1887.04	-0.000151643	1887.04	-0.000421489	1887.04	-0.000332385	1887.04	-0.00011023	1887.04	0.000160405	1887.04	0.000435763	1887.04	0.000555435	1887.04	0.000783729	1887.04	0.000636136	1887.04	0.000910205	1887.04	0.00111
	1888	0	1888	-0.000150865	1888	-0.000418549	1888	-0.000327022	1888	-0.000106949	1888	0.000162488	1888	0.000438366	1888	0.000557655	1888	0.000787465	1888	0.000637132	1888	0.000917334	1888	0.00112
	1888.96	0	1888.96	-0.000151376	1888.96	-0.00041637	1888.96	-0.000323036	1888.96	-0.00010496	1888.96	0.0001655	1888.96	0.000439392	1888.96	0.000559212	1888.96	0.000790605	1888.96	0.00063778	1888.96	0.000923537	1888.96	0.00112
	1889.93	0	1889.93	-0.000152925	1889.93	-0.000415557	1889.93	-0.000320985	1889.93	-0.000104496	1889.93	0.000168782	1889.93	0.000438364	1889.93	0.000559681	1889.93	0.000792586	1889.93	0.000637318	1889.93	0.000927294	1889.93	0.00112
	1890.89	0	1890.89	-0.000155348	1890.89	-0.00041653	1890.89	-0.000321503	1890.89	-0.000106076	1890.89	0.000171472	1890.89	0.000434853	1890.89	0.000558417	1890.89	0.000792614	1890.89	0.000634911	1890.89	0.000927216	1890.89	0.00112
	1891.86	0	1891.86	-0.000158269	1891.86	-0.00041908	1891.86	-0.000324075	1891.86	-0.000109312	1891.86	0.000172747	1891.86	0.000429337	1891.86	0.000555574	1891.86	0.000790682	1891.86	0.00063042	1891.86	0.000922849	1891.86	0.00111
	1892.82	0	1892.82	-0.00016135	1892.82	-0.00042299	1892.82	-0.000328322	1892.82	-0.000113905	1892.82	0.000172283	1892.82	0.000422393	1892.82	0.000551259	1892.82	0.000787013	1892.82	0.00062404	1892.82	0.000914626	1892.82	0.00111
	1893.79	0	1893.79	-0.000163918	1893.79	-0.000427431	1893.79	-0.000333116	1893.79	-0.000118969	1893.79	0.000170332	1893.79	0.000415506	1893.79	0.000546361	1893.79	0.00078268	1893.79	0.000616864	1893.79	0.000903997	1893.79	0.0011
	1894.75	0	1894.75	-0.000165743	1894.75	-0.00043168	1894.75	-0.000337574	1894.75	-0.000123772	1894.75	0.000167074	1894.75	0.000409484	1894.75	0.000541446	1894.75	0.000778226	1894.75	0.0006101	1894.75	0.000892321	1894.75	0.00109
	1895.71	0	1895.71	-0.000166646	1895.71	-0.00043491	1895.71	-0.000340951	1895.71	-0.000127661	1895.71	0.000163273	1895.71	0.000405267	1895.71	0.000537173	1895.71	0.00077418	1895.71	0.000604572	1895.71	0.000881277	1895.71	0.00108
	1896.68	0	1896.68	-0.000166734	1896.68	-0.000437087	1896.68	-0.000343055	1896.68	-0.000130135	1896.68	0.000159614	1896.68	0.000402901	1896.68	0.000533577	1896.68	0.000770651	1896.68	0.000601068	1896.68	0.000871842	1896.68	0.00108
	1897.64	0	1897.64	-0.000166189	1897.64	-0.000438044	1897.64	-0.000343804	1897.64	-0.000131136	1897.64	0.000156231	1897.64	0.000401937	1897.64	0.000530786	1897.64	0.000767341	1897.64	0.000599409	1897.64	0.000864448	1897.64	0.00107
	1898.61	0	1898.61	-0.000165406	1898.61	-0.000438204	1898.61	-0.000343501	1898.61	-0.000130951	1898.61	0.000153434	1898.61	0.000401729	1898.61	0.000528106	1898.61	0.000763906	1898.61	0.000599439	1898.61	0.00085892	1898.61	0.00107
	1899.57	0	1899.57	-0.000164595	1899.57	-0.000437819	1899.57	-0.00034234	1899.57	-0.00012991	1899.57	0.000151286	1899.57	0.000401763	1899.57	0.000525614	1899.57	0.00076045	1899.57	0.00060073	1899.57	0.00085517	1899.57	0.00106
	1900.54	0	1900.54	-0.000163723	1900.54	-0.000437144	1900.54	-0.000340457	1900.54	-0.000128433	1900.54	0.000149853	1900.54	0.000401742	1900.54	0.000523063	1900.54	0.00075714	1900.54	0.000603108	1900.54	0.000853137	1900.54	0.00106
	1901.5	0	1901.5	-0.000162865	1901.5	-0.000436301	1901.5	-0.00033803	1901.5	-0.000126751	1901.5	0.000149245	1901.5	0.000401897	1901.5	0.000520763	1901.5	0.000754597	1901.5	0.00060624	1901.5	0.000852827	1901.5	0.00106
	1902.46	0	1902.46	-0.000162091	1902.46	-0.0004352	1902.46	-0.000335084	1902.46	-0.000124874	1902.46	0.000149746	1902.46	0.000402676	1902.46	0.000519112	1902.46	0.000753498	1902.46	0.00061016	1902.46	0.000854537	1902.46	0.00107
	1903.43	0	1903.43	-0.000161102	1903.43	-0.000433634	1903.43	-0.000331922	1903.43	-0.000122658	1903.43	0.000151405	1903.43	0.000404392	1903.43	0.000518642	1903.43	0.000754292	1903.43	0.000614677	1903.43	0.000858556	1903.43	0.00107
	1904.39	0	1904.39	-0.000160001	1904.39	-0.00043139	1904.39	-0.000328844	1904.39	-0.000119859	1904.39	0.000154541	1904.39	0.000407393	1904.39	0.00051975	1904.39	0.000757158	1904.39	0.000619612	1904.39	0.000864653	1904.39	0.00107
	1905.36	0	1905.36	-0.000158737	1905.36	-0.000428441	1905.36	-0.000326183	1905.36	-0.00011637	1905.36	0.000158869	1905.36	0.00041125	1905.36	0.000522574	1905.36	0.000761881	1905.36	0.000624643	1905.36	0.000872357	1905.36	0.00108
	1906.32	0	1906.32	-0.000157651	1906.32	-0.000425044	1906.32	-0.000324578	1906.32	-0.000112503	1906.32	0.000164135	1906.32	0.000415236	1906.32	0.000526772	1906.32	0.000767587	1906.32	0.000629164	1906.32	0.000880549	1906.32	0.00109
	1907.29	0	1907.29	-0.000156643	1907.29	-0.000421155	1907.29	-0.000323886	1907.29	-0.000108628	1907.29	0.000170044	1907.29	0.00041856	1907.29	0.000531953	1907.29	0.000773843	1907.29	0.000633142	1907.29	0.000888209	1907.29	0.00109
	1908.25	0	1908.25	-0.000155865	1908.25	-0.000417254	1908.25	-0.000324113	1908.25	-0.000105125	1908.25	0.000175853	1908.25	0.0004205	1908.25	0.000537572	1908.25	0.000779834	1908.25	0.00063628	1908.25	0.000894398	1908.25	0.0011
	1909.21	0	1909.21	-0.000155077	1909.21	-0.000413489	1909.21	-0.000324864	1909.21	-0.000102536	1909.21	0.000181308	1909.21	0.000420774	1909.21	0.000543067	1909.21	0.000785153	1909.21	0.000638582	1909.21	0.000898496	1909.21	0.0011
	1910.18	0	1910.18	-0.000154244	1910.18	-0.000410095	1910.18	-0.000325755	1910.18	-0.000101024	1910.18	0.000185959	1910.18	0.00041973	1910.18	0.00054791	1910.18	0.00078962	1910.18	0.000640122	1910.18	0.000900816	1910.18	0.00111
	1911.14	0	1911.14	-0.000152988	1911.14	-0.000407012	1911.14	-0.000326152	1911.14	-0.00010023	1911.14	0.00018969	1911.14	0.000418057	1911.14	0.000551737	1911.14	0.00079325	1911.14	0.000641232	1911.14	0.000901923	1911.14	0.00111
	1912.11	0	1912.11	-0.000151279	1912.11	-0.000404418	1912.11	-0.000325979	1912.11	-0.000100081	1912.11	0.000192302	1912.11	0.00041641	1912.11	0.000554292	1912.11	0.000795875	1912.11	0.000641746	1912.11	0.000902685	1912.11	0.00111
	1913.07	0	1913.07	-0.000149083	1913.07	-0.000402319	1913.07	-0.000325135	1913.07	-9.99304e-05	1913.07	0.000193906	1913.07	0.000415461	1913.07	0.000555519	1913.07	0.000797846	1913.07	0.00064176	1913.07	0.000903936	1913.07	0.00111
	1914.04	0	1914.04	-0.000146641	1914.04	-0.000400865	1914.04	-0.000323866	1914.04	-9.94665e-05	1914.04	0.000194527	1914.04	0.000415454	1914.04	0.000555369	1914.04	0.000799003	1914.04	0.000641523	1914.04	0.000906257	1914.04	0.00111
	1915	0	1915	-0.000144149	1915	-0.000400101	1915	-0.000322189	1915	-9.85053e-05	1915	0.000194393	1915	0.00041629	1915	0.000554235	1915	0.000799614	1915	0.000641241	1915	0.000909662	1915	0.00111
	1915.96	0	1915.96	-0.000141942	1915.96	-0.000400172	1915.96	-0.000320226	1915.96	-9.69886e-05	1915.96	0.00019384	1915.96	0.000417811	1915.96	0.000552518	1915.96	0.000799937	1915.96	0.000641244	1915.96	0.000913886	1915.96	0.0011
	1916.93	0	1916.93	-0.000140294	1916.93	-0.000400972	1916.93	-0.000317876	1916.93	-9.508e-05	1916.93	0.000193017	1916.93	0.000419632	1916.93	0.000550995	1916.93	0.000800396	1916.93	0.000642152	1916.93	0.000918496	1916.93	0.00111
	1917.89	0	1917.89	-0.000139231	1917.89	-0.00040217	1917.89	-0.000314872	1917.89	-9.26763e-05	1917.89	0.000192472	1917.89	0.000421551	1917.89	0.000550368	1917.89	0.000801244	1917.89	0.000644322	1917.89	0.000923114	1917.89	0.00111
	1918.86	0	1918.86	-0.000138688	1918.86	-0.00040343	1918.86	-0.000311413	1918.86	-8.98586e-05	1918.86	0.000192329	1918.86	0.000423564	1918.86	0.000551128	1918.86	0.000802732	1918.86	0.000647826	1918.86	0.000927441	1918.86	0.00111
	1919.82	0	1919.82	-0.000138375	1919.82	-0.000404396	1919.82	-0.000307568	1919.82	-8.69146e-05	1919.82	0.000192714	1919.82	0.000425458	1919.82	0.000553236	1919.82	0.000804704	1919.82	0.000652385	1919.82	0.000931074	1919.82	0.00112
	1920.79	0	1920.79	-0.000138235	1920.79	-0.000404678	1920.79	-0.000303689	1920.79	-8.37209e-05	1920.79	0.000193751	1920.79	0.000427479	1920.79	0.000556789	1920.79	0.000807067	1920.79	0.000657478	1920.79	0.000934166	1920.79	0.00112
	1921.75	0	1921.75	-0.000137954	1921.75	-0.000403998	1921.75	-0.000300313	1921.75	-8.06274e-05	1921.75	0.000195287	1921.75	0.000429619	1921.75	0.000560957	1921.75	0.000809306	1921.75	0.000662492	1921.75	0.000936586	1921.75	0.00113
	1922.71	0	1922.71	-0.000137501	1922.71	-0.000402333	1922.71	-0.000297933	1922.71	-7.78623e-05	1922.71	0.000197284	1922.71	0.000431868	1922.71	0.000565114	1922.71	0.000811152	1922.71	0.000667082	1922.71	0.000938347	1922.71	0.00113
	1923.68	0	1923.68	-0.000137128	1923.68	-0.000400129	1923.68	-0.00029687	1923.68	-7.60073e-05	1923.68	0.000199411	1923.68	0.000434169	1923.68	0.000568528	1923.68	0.000812036	1923.68	0.00067064	1923.68	0.000938962	1923.68	0.00113
	1924.64	0	1924.64	-0.000137026	1924.64	-0.000397855	1924.64	-0.000297048	1924.64	-7.52805e-05	1924.64	0.000201491	1924.64	0.000436519	1924.64	0.000570876	1924.64	0.000812035	1924.64	0.000673271	1924.64	0.000938584	1924.64	0.00113
	1925.61	0	1925.61	-0.000137292	1925.61	-0.000395672	1925.61	-0.000298205	1925.61	-7.56684e-05	1925.61	0.000203505	1925.61	0.000439129	1925.61	0.000572129	1925.61	0.00081133	1925.61	0.000675161	1925.61	0.000937291	1925.61	0.00113
	1926.57	0	1926.57	-0.000138295	1926.57	-0.000394033	1926.57	-0.000300194	1926.57	-7.70251e-05	1926.57	0.000205357	1926.57	0.000441897	1926.57	0.000572587	1926.57	0.000810218	1926.57	0.000676401	1926.57	0.000935465	1926.57	0.00113
	1927.53	0	1927.53	-0.0001397	1927.53	-0.000393179	1927.53	-0.000302483	1927.53	-7.87185e-05	1927.53	0.000207208	1927.53	0.000445054	1927.53	0.00057292	1927.53	0.000809201	1927.53	0.000677325	1927.53	0.000933678	1927.53	0.00113
	1928.5	0	1928.5	-0.000141542	1928.5	-0.000392989	1928.5	-0.000304896	1928.5	-8.02932e-05	1928.5	0.000208896	1928.5	0.000448332	1928.5	0.000573478	1928.5	0.000808677	1928.5	0.000677952	1928.5	0.00093268	1928.5	0.00113
	1929.46	0	1929.46	-0.000143586	1929.46	-0.000393577	1929.46	-0.000307412	1929.46	-8.1262e-05	1929.46	0.000210434	1929.46	0.000451319	1929.46	0.000574514	1929.46	0.000808897	1929.46	0.00067825	1929.46	0.00093283	1929.46	0.00113
	1930.43	0	1930.43	-0.000145442	1930.43	-0.000394593	1930.43	-0.000309934	1930.43	-8.16809e-05	1930.43	0.00021183	1930.43	0.00045365	1930.43	0.000575941	1930.43	0.000809922	1930.43	0.000678124	1930.43	0.000934275	1930.43	0.00113
	1931.39	0	1931.39	-0.000147059	1931.39	-0.000396004	1931.39	-0.000312629	1931.39	-8.19057e-05	1931.39	0.00021272	1931.39	0.000454814	1931.39	0.00057748	1931.39	0.000811487	1931.39	0.000677698	1931.39	0.000936591	1931.39	0.00114
	1932.36	0	1932.36	-0.00014815	1932.36	-0.000397659	1932.36	-0.000315428	1932.36	-8.21716e-05	1932.36	0.00021305	1932.36	0.000454683	1932.36	0.000578822	1932.36	0.000813446	1932.36	0.000677146	1932.36	0.000939484	1932.36	0.00114
	1933.32	0	1933.32	-0.000148883	1933.32	-0.000399387	1933.32	-0.000317953	1933.32	-8.28119e-05	1933.32	0.000212673	1933.32	0.000453439	1933.32	0.000579865	1933.32	0.000815449	1933.32	0.000676759	1933.32	0.000942475	1933.32	0.00114
	1934.28	0	1934.28	-0.000149149	1934.28	-0.00040091	1934.28	-0.000319954	1934.28	-8.3904e-05	1934.28	0.000211647	1934.28	0.000451648	1934.28	0.000580479	1934.28	0.00081724	1934.28	0.000676681	1934.28	0.000945157	1934.28	0.00115
	1935.25	0	1935.25	-0.000149178	1935.25	-0.000402027	1935.25	-0.000320987	1935.25	-8.50691e-05	1935.25	0.000210166	1935.25	0.000450168	1935.25	0.000580937	1935.25	0.000818722	1935.25	0.000677293	1935.25	0.000947933	1935.25	0.00115
	1936.21	0	1936.21	-0.000148929	1936.21	-0.000402644	1936.21	-0.000320775	1936.21	-8.58283e-05	1936.21	0.000208438	1936.21	0.000449674	1936.21	0.000581563	1936.21	0.00082002	1936.21	0.000678396	1936.21	0.000950992	1936.21	0.00115
	1937.18	0	1937.18	-0.000148514	1937.18	-0.000402592	1937.18	-0.000319142	1937.18	-8.57139e-05	1937.18	0.000207053	1937.18	0.000450576	1937.18	0.00058264	1937.18	0.000821503	1937.18	0.00067997	1937.18	0.000955173	1937.18	0.00115
	1938.14	0	1938.14	-0.000147859	1938.14	-0.000401759	1938.14	-0.000316019	1938.14	-8.44055e-05	1938.14	0.000206301	1938.14	0.000453171	1938.14	0.00058442	1938.14	0.000823444	1938.14	0.000682077	1938.14	0.000960691	1938.14	0.00116
	1939.11	0	1939.11	-0.00014687	1939.11	-0.000400479	1939.11	-0.000311386	1939.11	-8.18852e-05	1939.11	0.000206683	1939.11	0.000457195	1939.11	0.000587061	1939.11	0.0008264	1939.11	0.000684569	1939.11	0.000967774	1939.11	0.00116
	1940.07	0	1940.07	-0.000145452	1940.07	-0.000398808	1940.07	-0.000305693	1940.07	-7.85032e-05	1940.07	0.000208271	1940.07	0.000462158	1940.07	0.000590549	1940.07	0.000830531	1940.07	0.000687616	1940.07	0.00097579	1940.07	0.00117
	1941.03	0	1941.03	-0.000143494	1941.03	-0.000396893	1941.03	-0.000299274	1941.03	-7.47869e-05	1941.03	0.000211109	1941.03	0.00046759	1941.03	0.000594759	1941.03	0.000835863	1941.03	0.000691331	1941.03	0.000983782	1941.03	0.00118
	1942	0	1942	-0.00014113	1942	-0.000394787	1942	-0.000292613	1942	-7.12841e-05	1942	0.000214906	1942	0.000473006	1942	0.000599648	1942	0.000842163	1942	0.000695845	1942	0.000990605	1942	0.00118
	1942.96	0	1942.96	-0.000138614	1942.96	-0.000393095	1942.96	-0.000286325	1942.96	-6.86057e-05	1942.96	0.000219028	1942.96	0.000477852	1942.96	0.000604914	1942.96	0.00084868	1942.96	0.000700819	1942.96	0.000994945	1942.96	0.00119
	1943.93	0	1943.93	-0.000136195	1943.93	-0.000391555	1943.93	-0.000281088	1943.93	-6.68071e-05	1943.93	0.000222927	1943.93	0.000481996	1943.93	0.000610317	1943.93	0.000854704	1943.93	0.000706086	1943.93	0.000996392	1943.93	0.00119
	1944.89	0	1944.89	-0.000134287	1944.89	-0.000390478	1944.89	-0.000277407	1944.89	-6.59735e-05	1944.89	0.000226107	1944.89	0.000485087	1944.89	0.00061544	1944.89	0.000859467	1944.89	0.000711084	1944.89	0.000994963	1944.89	0.0012
	1945.86	0	1945.86	-0.000133053	1945.86	-0.000389741	1945.86	-0.000275697	1945.86	-6.60226e-05	1945.86	0.000228094	1945.86	0.000487012	1945.86	0.000619895	1945.86	0.000862575	1945.86	0.000715474	1945.86	0.000991283	1945.86	0.0012
	1946.82	0	1946.82	-0.000132958	1946.82	-0.00038976	1946.82	-0.000275999	1946.82	-6.70141e-05	1946.82	0.000228734	1946.82	0.000487447	1946.82	0.000623095	1946.82	0.000863712	1946.82	0.000718782	1946.82	0.000986144	1946.82	0.0012
	1947.78	0	1947.78	-0.00013395	1947.78	-0.000390434	1947.78	-0.000278049	1947.78	-6.85775e-05	1947.78	0.000228122	1947.78	0.000486368	1947.78	0.000624411	1947.78	0.000863079	1947.78	0.000720854	1947.78	0.000980564	1947.78	0.00119
	1948.75	0	1948.75	-0.000135797	1948.75	-0.000391641	1948.75	-0.000281348	1948.75	-7.06088e-05	1948.75	0.000226619	1948.75	0.000483768	1948.75	0.000623586	1948.75	0.000861075	1948.75	0.0007217	1948.75	0.000975302	1948.75	0.00119
	1949.71	0	1949.71	-0.000138172	1949.71	-0.000393245	1949.71	-0.000285078	1949.71	-7.26091e-05	1949.71	0.000224614	1949.71	0.000480064	1949.71	0.000620852	1949.71	0.000858143	1949.71	0.000721503	1949.71	0.000970817	1949.71	0.00119
	1950.68	0	1950.68	-0.000140583	1950.68	-0.000395164	1950.68	-0.000288664	1950.68	-7.40707e-05	1950.68	0.00022249	1950.68	0.000475702	1950.68	0.000616388	1950.68	0.000854895	1950.68	0.000720458	1950.68	0.000967187	1950.68	0.00118
	1951.64	0	1951.64	-0.000142699	1951.64	-0.000397105	1951.64	-0.000291489	1951.64	-7.4443e-05	1951.64	0.0002206	1951.64	0.000471499	1951.64	0.000611071	1951.64	0.000851845	1951.64	0.000718901	1951.64	0.000964494	1951.64	0.00118
	1952.61	0	1952.61	-0.000144296	1952.61	-0.000398812	1952.61	-0.000293359	1952.61	-7.35516e-05	1952.61	0.0002192	1952.61	0.000467871	1952.61	0.000605524	1952.61	0.000848999	1952.61	0.000716913	1952.61	0.000962402	1952.61	0.00118
	1953.57	0	1953.57	-0.000145294	1953.57	-0.000400121	1953.57	-0.000294223	1953.57	-7.11556e-05	1953.57	0.000218459	1953.57	0.000465434	1953.57	0.000600679	1953.57	0.000846887	1953.57	0.000714842	1953.57	0.00096111	1953.57	0.00118
	1954.53	0	1954.53	-0.000145579	1954.53	-0.000400679	1954.53	-0.000294289	1954.53	-6.77535e-05	1954.53	0.000218478	1954.53	0.000464404	1954.53	0.00059709	1954.53	0.000845475	1954.53	0.000712775	1954.53	0.000960717	1954.53	0.00118
	1955.5	0	1955.5	-0.000145354	1955.5	-0.000400488	1955.5	-0.000293764	1955.5	-6.39869e-05	1955.5	0.00021923	1955.5	0.000464585	1955.5	0.000595249	1955.5	0.000845053	1955.5	0.000711105	1955.5	0.00096124	1955.5	0.00119
	1956.46	0	1956.46	-0.000144701	1956.46	-0.000399123	1956.46	-0.000292897	1956.46	-6.04418e-05	1956.46	0.000220664	1956.46	0.00046591	1956.46	0.000595246	1956.46	0.000845608	1956.46	0.000709863	1956.46	0.000962834	1956.46	0.00119
	1957.43	0	1957.43	-0.000143559	1957.43	-0.000396757	1957.43	-0.000291729	1957.43	-5.75597e-05	1957.43	0.000222836	1957.43	0.000468098	1957.43	0.000597128	1957.43	0.000847482	1957.43	0.000709492	1957.43	0.000965403	1957.43	0.00119
	1958.39	0	1958.39	-0.000141842	1958.39	-0.000393245	1958.39	-0.00029017	1958.39	-5.55387e-05	1958.39	0.000225575	1958.39	0.000470866	1958.39	0.000600758	1958.39	0.000850613	1958.39	0.000710016	1958.39	0.00096902	1958.39	0.0012
	1959.35	0	1959.35	-0.000139337	1959.35	-0.000388846	1959.35	-0.000288153	1959.35	-5.37588e-05	1959.35	0.000228801	1959.35	0.000474147	1959.35	0.000605897	1959.35	0.000855081	1959.35	0.000711755	1959.35	0.000973427	1959.35	0.0012
	1960.32	0	1960.32	-0.000136055	1960.32	-0.000383907	1960.32	-0.00028556	1960.32	-5.19092e-05	1960.32	0.000232458	1960.32	0.000477771	1960.32	0.00061201	1960.32	0.000860445	1960.32	0.000714578	1960.32	0.000978287	1960.32	0.0012
	1961.28	0	1961.28	-0.00013208	1961.28	-0.000379041	1961.28	-0.000282364	1961.28	-4.91605e-05	1961.28	0.000236233	1961.28	0.000481607	1961.28	0.000618477	1961.28	0.000866188	1961.28	0.000718301	1961.28	0.000983441	1961.28	0.00121
	1962.25	0	1962.25	-0.000127833	1962.25	-0.0003748	1962.25	-0.000278531	1962.25	-4.53579e-05	1962.25	0.000240096	1962.25	0.000485536	1962.25	0.000624807	1962.25	0.00087184	1962.25	0.000722896	1962.25	0.000988742	1962.25	0.00121
	1963.21	0	1963.21	-0.000123757	1963.21	-0.000371765	1963.21	-0.000274321	1963.21	-4.05692e-05	1963.21	0.000243732	1963.21	0.000489328	1963.21	0.000630359	1963.21	0.000876656	1963.21	0.00072785	1963.21	0.000993783	1963.21	0.00121
	1964.18	0	1964.18	-0.000120341	1964.18	-0.000370091	1964.18	-0.000269846	1964.18	-3.53491e-05	1964.18	0.000246951	1964.18	0.000492737	1964.18	0.00063467	1964.18	0.000880197	1964.18	0.000732753	1964.18	0.000998379	1964.18	0.00121
	1965.14	0	1965.14	-0.000117933	1965.14	-0.00036979	1965.14	-0.00026555	1965.14	-3.03633e-05	1965.14	0.000249454	1965.14	0.000495484	1965.14	0.000637661	1965.14	0.00088233	1965.14	0.000737155	1965.14	0.001	1965.14	0.00121
	1966.1	0	1966.1	-0.000116562	1966.1	-0.000370602	1966.1	-0.000261779	1966.1	-2.64542e-05	1966.1	0.000251226	1966.1	0.00049736	1966.1	0.000639278	1966.1	0.000882941	1966.1	0.000740482	1966.1	0.00101	1966.1	0.00122
	1967.07	0	1967.07	-0.000116164	1967.07	-0.000371716	1967.07	-0.000258756	1967.07	-2.41425e-05	1967.07	0.000252051	1967.07	0.000498382	1967.07	0.000639898	1967.07	0.000882411	1967.07	0.000742457	1967.07	0.00101	1967.07	0.00122
	1968.03	0	1968.03	-0.000116359	1968.03	-0.000372867	1968.03	-0.000256942	1968.03	-2.36501e-05	1968.03	0.000251967	1968.03	0.000498272	1968.03	0.000639512	1968.03	0.000881037	1968.03	0.00074262	1968.03	0.00101	1968.03	0.00121
	1969	0	1969	-0.000116798	1969	-0.000373428	1969	-0.000256208	1969	-2.46889e-05	1969	0.000251136	1969	0.000497176	1969	0.000638527	1969	0.000879253	1969	0.000741231	1969	0.00101	1969	0.00121
	1969.96	0	1969.96	-0.000117024	1969.96	-0.000373261	1969.96	-0.000256547	1969.96	-2.70252e-05	1969.96	0.000249747	1969.96	0.000495142	1969.96	0.000637027	1969.96	0.000877398	1969.96	0.000738559	1969.96	0.001	1969.96	0.00121
	1970.93	0	1970.93	-0.000117109	1970.93	-0.000372391	1970.93	-0.00025766	1970.93	-3.01482e-05	1970.93	0.000248168	1970.93	0.000492397	1970.93	0.000635228	1970.93	0.0008757	1970.93	0.000735179	1970.93	0.000998552	1970.93	0.00121
	1971.89	0	1971.89	-0.000116927	1971.89	-0.000370875	1971.89	-0.000259017	1971.89	-3.35471e-05	1971.89	0.000246866	1971.89	0.000489435	1971.89	0.000633215	1971.89	0.000874321	1971.89	0.000731835	1971.89	0.000994798	1971.89	0.0012
	1972.85	0	1972.85	-0.000116833	1972.85	-0.000368561	1972.85	-0.000260238	1972.85	-3.6689e-05	1972.85	0.000246282	1972.85	0.000486735	1972.85	0.000631528	1972.85	0.00087345	1972.85	0.000729287	1972.85	0.000991601	1972.85	0.0012
	1973.82	0	1973.82	-0.000116722	1973.82	-0.000365656	1973.82	-0.000260711	1973.82	-3.93735e-05	1973.82	0.00024654	1973.82	0.000484825	1973.82	0.000630486	1973.82	0.000873327	1973.82	0.000727979	1973.82	0.000989572	1973.82	0.0012
	1974.78	0	1974.78	-0.000116694	1974.78	-0.000361874	1974.78	-0.000260265	1974.78	-4.11805e-05	1974.78	0.000247906	1974.78	0.000484202	1974.78	0.000630672	1974.78	0.000873984	1974.78	0.000728051	1974.78	0.000988941	1974.78	0.0012
	1975.75	0	1975.75	-0.000116913	1975.75	-0.000357589	1975.75	-0.000258878	1975.75	-4.19892e-05	1975.75	0.000249983	1975.75	0.000484702	1975.75	0.000632216	1975.75	0.000875357	1975.75	0.000729356	1975.75	0.000989648	1975.75	0.0012
	1976.71	0	1976.71	-0.000116922	1976.71	-0.000352891	1976.71	-0.000256632	1976.71	-4.17347e-05	1976.71	0.000252577	1976.71	0.000486327	1976.71	0.000635164	1976.71	0.000877571	1976.71	0.000731782	1976.71	0.000991345	1976.71	0.0012
	1977.67	0	1977.67	-0.000116636	1977.67	-0.000348382	1977.67	-0.000253793	1977.67	-4.05071e-05	1977.67	0.000255339	1977.67	0.000488679	1977.67	0.000639092	1977.67	0.000880281	1977.67	0.000734808	1977.67	0.000993531	1977.67	0.00121
	1978.64	0	1978.64	-0.000115872	1978.64	-0.000344635	1978.64	-0.000251	1978.64	-3.86724e-05	1978.64	0.00025774	1978.64	0.000491114	1978.64	0.000643126	1978.64	0.00088312	1978.64	0.000737959	1978.64	0.000995572	1978.64	0.00121
	1979.6	0	1979.6	-0.000114499	1979.6	-0.000342544	1979.6	-0.000248303	1979.6	-3.66622e-05	1979.6	0.000259547	1979.6	0.000493136	1979.6	0.000646419	1979.6	0.000885658	1979.6	0.00074088	1979.6	0.00099701	1979.6	0.00122
	1980.57	0	1980.57	-0.000112557	1980.57	-0.000342256	1980.57	-0.000245985	1980.57	-3.4631e-05	1980.57	0.000260769	1980.57	0.000494712	1980.57	0.000648369	1980.57	0.000887621	1980.57	0.000743395	1980.57	0.000997722	1980.57	0.00122
	1981.53	0	1981.53	-0.000110216	1981.53	-0.000344042	1981.53	-0.000244203	1981.53	-3.31853e-05	1981.53	0.000261493	1981.53	0.00049589	1981.53	0.000648744	1981.53	0.000888954	1981.53	0.000745373	1981.53	0.000998005	1981.53	0.00123
	1982.5	0	1982.5	-0.000107704	1982.5	-0.000347381	1982.5	-0.000243008	1982.5	-3.20916e-05	1982.5	0.000262111	1982.5	0.000497066	1982.5	0.000647764	1982.5	0.000889861	1982.5	0.000746494	1982.5	0.000998304	1982.5	0.00123
	1983.46	0	1983.46	-0.000105068	1983.46	-0.000351513	1983.46	-0.000242219	1983.46	-3.14254e-05	1983.46	0.000262953	1983.46	0.00049882	1983.46	0.00064622	1983.46	0.000890677	1983.46	0.000747108	1983.46	0.000999349	1983.46	0.00123
	1984.42	0	1984.42	-0.000102544	1984.42	-0.000355609	1984.42	-0.000241765	1984.42	-3.0721e-05	1984.42	0.000264186	1984.42	0.000501447	1984.42	0.000645042	1984.42	0.000891764	1984.42	0.000747193	1984.42	0.001	1984.42	0.00123
	1985.39	0	1985.39	-0.000100403	1985.39	-0.000358894	1985.39	-0.000241499	1985.39	-2.96683e-05	1985.39	0.000266064	1985.39	0.000505161	1985.39	0.000644877	1985.39	0.000893696	1985.39	0.000747187	1985.39	0.00101	1985.39	0.00123
	1986.35	0	1986.35	-9.84366e-05	1986.35	-0.000360958	1986.35	-0.000241204	1986.35	-2.80136e-05	1986.35	0.00026848	1986.35	0.000510029	1986.35	0.000646523	1986.35	0.000896515	1986.35	0.000747464	1986.35	0.00101	1986.35	0.00123
	1987.32	0	1987.32	-9.67603e-05	1987.32	-0.000361651	1987.32	-0.000240577	1987.32	-2.55596e-05	1987.32	0.000271448	1987.32	0.000515687	1987.32	0.000649838	1987.32	0.000900171	1987.32	0.000748606	1987.32	0.00102	1987.32	0.00123
	1988.28	0	1988.28	-9.52531e-05	1988.28	-0.000361098	1988.28	-0.000239578	1988.28	-2.23205e-05	1988.28	0.00027455	1988.28	0.000521905	1988.28	0.000654629	1988.28	0.000904289	1988.28	0.000750991	1988.28	0.00103	1988.28	0.00124
	1989.25	0	1989.25	-9.36191e-05	1989.25	-0.0003595	1989.25	-0.000237971	1989.25	-1.84764e-05	1989.25	0.00027789	1989.25	0.000528356	1989.25	0.00066041	1989.25	0.000908499	1989.25	0.000754716	1989.25	0.00104	1989.25	0.00124
	1990.21	0	1990.21	-9.16438e-05	1990.21	-0.000357004	1990.21	-0.000235664	1990.21	-1.4241e-05	1990.21	0.000281255	1990.21	0.000534914	1990.21	0.000666666	1990.21	0.000912552	1990.21	0.000759782	1990.21	0.00104	1990.21	0.00125
	1991.17	0	1991.17	-8.93208e-05	1991.17	-0.00035393	1991.17	-0.000233134	1991.17	-1.007e-05	1991.17	0.00028451	1991.17	0.000541185	1991.17	0.000672619	1991.17	0.000915991	1991.17	0.000765566	1991.17	0.00105	1991.17	0.00125
	1992.14	0	1992.14	-8.63853e-05	1992.14	-0.000350095	1992.14	-0.000230339	1992.14	-5.98708e-06	1992.14	0.000287639	1992.14	0.000547157	1992.14	0.000678082	1992.14	0.000918899	1992.14	0.000771658	1992.14	0.00105	1992.14	0.00125
	1993.1	0	1993.1	-8.32881e-05	1993.1	-0.00034583	1993.1	-0.000227919	1993.1	-2.67706e-06	1993.1	0.000290415	1993.1	0.000552349	1993.1	0.000682497	1993.1	0.000921238	1993.1	0.000777188	1993.1	0.00105	1993.1	0.00126
	1994.07	0	1994.07	-8.01578e-05	1994.07	-0.000340981	1994.07	-0.000226007	1994.07	9.3758e-08	1994.07	0.000292666	1994.07	0.000556691	1994.07	0.00068597	1994.07	0.000923312	1994.07	0.000781857	1994.07	0.00105	1994.07	0.00126
	1995.03	0	1995.03	-7.75601e-05	1995.03	-0.000336161	1995.03	-0.000225038	1995.03	1.95326e-06	1995.03	0.000294076	1995.03	0.00055963	1995.03	0.000688189	1995.03	0.000925166	1995.03	0.000785256	1995.03	0.00105	1995.03	0.00126
	1996	0	1996	-7.56279e-05	1996	-0.000331612	1996	-0.000224727	1996	3.20391e-06	1996	0.000294545	1996	0.000561426	1996	0.000689476	1996	0.000926834	1996	0.000787616	1996	0.00105	1996	0.00126
	1996.96	0	1996.96	-7.48407e-05	1996.96	-0.000327991	1996.96	-0.000225192	1996.96	3.85014e-06	1996.96	0.000293885	1996.96	0.00056194	1996.96	0.000689862	1996.96	0.000928334	1996.96	0.000788975	1996.96	0.00105	1996.96	0.00125
	1997.92	0	1997.92	-7.52408e-05	1997.92	-0.000325494	1997.92	-0.000226242	1997.92	4.16032e-06	1997.92	0.000292289	1997.92	0.000561484	1997.92	0.000689747	1997.92	0.00092954	1997.92	0.000789524	1997.92	0.00105	1997.92	0.00125
	1998.89	0	1998.89	-7.64819e-05	1998.89	-0.000324424	1998.89	-0.000227691	1998.89	4.21309e-06	1998.89	0.000290106	1998.89	0.000560653	1998.89	0.000689486	1998.89	0.000930502	1998.89	0.000789635	1998.89	0.00105	1998.89	0.00125
	1999.85	0	1999.85	-7.81813e-05	1999.85	-0.00032451	1999.85	-0.000229228	1999.85	4.32789e-06	1999.85	0.000287881	1999.85	0.000559815	1999.85	0.000689422	1999.85	0.000931272	1999.85	0.000789336	1999.85	0.00105	1999.85	0.00125
	2000.82	0	2000.82	-7.99464e-05	2000.82	-0.000325424	2000.82	-0.000230682	2000.82	4.42539e-06	2000.82	0.000286283	2000.82	0.000559369	2000.82	0.000689862	2000.82	0.000932042	2000.82	0.000788796	2000.82	0.00105	2000.82	0.00125
	2001.78	0	2001.78	-8.13509e-05	2001.78	-0.00032689	2001.78	-0.000231922	2001.78	4.53629e-06	2001.78	0.000285816	2001.78	0.000559418	2001.78	0.000690868	2001.78	0.000933074	2001.78	0.000788215	2001.78	0.00105	2001.78	0.00126
	2002.75	0	2002.75	-8.21473e-05	2002.75	-0.000328182	2002.75	-0.000232533	2002.75	4.57031e-06	2002.75	0.000286745	2002.75	0.000560047	2002.75	0.000692577	2002.75	0.0009346	2002.75	0.000787739	2002.75	0.00105	2002.75	0.00126
	2003.71	0	2003.71	-8.21437e-05	2003.71	-0.000329146	2003.71	-0.000232352	2003.71	5.0013e-06	2003.71	0.00028931	2003.71	0.000561059	2003.71	0.000694935	2003.71	0.000936777	2003.71	0.000788	2003.71	0.00105	2003.71	0.00126
	2004.67	0	2004.67	-8.14516e-05	2004.67	-0.000329473	2004.67	-0.000231076	2004.67	5.66351e-06	2004.67	0.000293142	2004.67	0.000562369	2004.67	0.000697819	2004.67	0.000939612	2004.67	0.000789099	2004.67	0.00105	2004.67	0.00127
	2005.64	0	2005.64	-8.0039e-05	2005.64	-0.000328986	2005.64	-0.000228328	2005.64	7.29739e-06	2005.64	0.000297977	2005.64	0.000564044	2005.64	0.000701627	2005.64	0.000943168	2005.64	0.000791847	2005.64	0.00105	2005.64	0.00127
	2006.6	0	2006.6	-7.80969e-05	2006.6	-0.00032798	2006.6	-0.000224283	2006.6	9.74871e-06	2006.6	0.000303144	2006.6	0.000566018	2006.6	0.000706116	2006.6	0.000947056	2006.6	0.000796195	2006.6	0.00106	2006.6	0.00128
	2007.57	0	2007.57	-7.56506e-05	2007.57	-0.000326255	2007.57	-0.000218916	2007.57	1.34927e-05	2007.57	0.000308403	2007.57	0.000568554	2007.57	0.000711506	2007.57	0.000951051	2007.57	0.000802294	2007.57	0.00106	2007.57	0.00128
	2008.53	0	2008.53	-7.26966e-05	2008.53	-0.000324112	2008.53	-0.000212509	2008.53	1.82647e-05	2008.53	0.000313436	2008.53	0.00057177	2008.53	0.000717765	2008.53	0.00095494	2008.53	0.000809673	2008.53	0.00107	2008.53	0.00129
	2009.5	0	2009.5	-6.93719e-05	2009.5	-0.000321504	2009.5	-0.000205465	2009.5	2.38109e-05	2009.5	0.000317898	2009.5	0.000575614	2009.5	0.00072446	2009.5	0.000958504	2009.5	0.000817589	2009.5	0.00108	2009.5	0.00129
	2010.46	0	2010.46	-6.57356e-05	2010.46	-0.00031867	2010.46	-0.000198414	2010.46	2.96683e-05	2010.46	0.000321881	2010.46	0.000579921	2010.46	0.000731165	2010.46	0.000961618	2010.46	0.000825136	2010.46	0.00109	2010.46	0.0013
	2011.42	0	2011.42	-6.21163e-05	2011.42	-0.000315704	2011.42	-0.000191924	2011.42	3.52192e-05	2011.42	0.000325168	2011.42	0.000584439	2011.42	0.000737185	2011.42	0.000964365	2011.42	0.000831729	2011.42	0.00109	2011.42	0.00131
	2012.39	0	2012.39	-5.86887e-05	2012.39	-0.00031284	2012.39	-0.000186434	2012.39	3.97905e-05	2012.39	0.000327899	2012.39	0.000588606	2012.39	0.000741986	2012.39	0.000966738	2012.39	0.000836474	2012.39	0.0011	2012.39	0.00131
	2013.35	0	2013.35	-5.5937e-05	2013.35	-0.000310312	2013.35	-0.000182252	2013.35	4.32272e-05	2013.35	0.000329847	2013.35	0.000592172	2013.35	0.000745241	2013.35	0.000968965	2013.35	0.00083923	2013.35	0.0011	2013.35	0.00132
	2014.32	0	2014.32	-5.39003e-05	2014.32	-0.000308308	2014.32	-0.000179792	2014.32	4.53622e-05	2014.32	0.000331116	2014.32	0.000594641	2014.32	0.000746764	2014.32	0.00097104	2014.32	0.000839886	2014.32	0.0011	2014.32	0.00132
	2015.28	0	2015.28	-5.3117e-05	2015.28	-0.000307059	2015.28	-0.000179162	2015.28	4.61158e-05	2015.28	0.000331568	2015.28	0.0005958	2015.28	0.000746663	2015.28	0.000972937	2015.28	0.000838848	2015.28	0.0011	2015.28	0.00132
	2016.24	0	2016.24	-5.33044e-05	2016.24	-0.000306487	2016.24	-0.000180271	2016.24	4.57393e-05	2016.24	0.000331303	2016.24	0.000595505	2016.24	0.000745107	2016.24	0.000974326	2016.24	0.00083657	2016.24	0.0011	2016.24	0.00132
	2017.21	0	2017.21	-5.46907e-05	2017.21	-0.000306667	2017.21	-0.000182934	2017.21	4.44182e-05	2017.21	0.000330252	2017.21	0.000594024	2017.21	0.000742429	2017.21	0.000975178	2017.21	0.000833723	2017.21	0.0011	2017.21	0.00132
	2018.17	0	2018.17	-5.68682e-05	2018.17	-0.000307409	2018.17	-0.00018686	2018.17	4.23506e-05	2018.17	0.00032867	2018.17	0.000591523	2018.17	0.000738597	2018.17	0.000974938	2018.17	0.000830687	2018.17	0.0011	2018.17	0.00132
	2019.14	0	2019.14	-5.95029e-05	2019.14	-0.000308441	2019.14	-0.000191458	2019.14	3.97138e-05	2019.14	0.000326703	2019.14	0.000588318	2019.14	0.000734014	2019.14	0.000973658	2019.14	0.00082787	2019.14	0.00109	2019.14	0.00132
	2020.1	0	2020.1	-6.19944e-05	2020.1	-0.000309509	2020.1	-0.000196166	2020.1	3.67418e-05	2020.1	0.000324678	2020.1	0.0005851	2020.1	0.000728717	2020.1	0.000971444	2020.1	0.000825571	2020.1	0.00109	2020.1	0.00131
	2021.07	0	2021.07	-6.41573e-05	2021.07	-0.000310451	2021.07	-0.000200637	2021.07	3.34927e-05	2021.07	0.000322772	2021.07	0.000582099	2021.07	0.000722919	2021.07	0.000968346	2021.07	0.000823527	2021.07	0.00109	2021.07	0.00131
	2022.03	0	2022.03	-6.54451e-05	2022.03	-0.000311256	2022.03	-0.000204313	2022.03	3.02671e-05	2022.03	0.000321149	2022.03	0.00057966	2022.03	0.000716915	2022.03	0.000964732	2022.03	0.000821639	2022.03	0.00108	2022.03	0.0013
	2022.99	0	2022.99	-6.57734e-05	2022.99	-0.000311746	2022.99	-0.000207018	2022.99	2.71328e-05	2022.99	0.00032004	2022.99	0.000577929	2022.99	0.000711147	2022.99	0.000961033	2022.99	0.000819785	2022.99	0.00108	2022.99	0.0013
	2023.96	0	2023.96	-6.50016e-05	2023.96	-0.000311876	2023.96	-0.000208372	2023.96	2.42777e-05	2023.96	0.000319568	2023.96	0.000577041	2023.96	0.000706415	2023.96	0.000957723	2023.96	0.000818008	2023.96	0.00108	2023.96	0.00129
	2024.92	0	2024.92	-6.35007e-05	2024.92	-0.000311525	2024.92	-0.000208541	2024.92	2.20103e-05	2024.92	0.000319775	2024.92	0.000576929	2024.92	0.00070323	2024.92	0.000955061	2024.92	0.000816244	2024.92	0.00107	2024.92	0.00129
	2025.89	0	2025.89	-6.14716e-05	2025.89	-0.000310557	2025.89	-0.000207362	2025.89	2.06605e-05	2025.89	0.000320845	2025.89	0.000577579	2025.89	0.000702202	2025.89	0.000953393	2025.89	0.00081494	2025.89	0.00107	2025.89	0.00128
	2026.85	0	2026.85	-5.9153e-05	2026.85	-0.000308686	2026.85	-0.000204903	2026.85	2.06029e-05	2026.85	0.000322719	2026.85	0.000578991	2026.85	0.000703608	2026.85	0.000952812	2026.85	0.000814762	2026.85	0.00107	2026.85	0.00128
	2027.82	0	2027.82	-5.68548e-05	2027.82	-0.000305923	2027.82	-0.000201496	2027.82	2.2047e-05	2027.82	0.00032536	2027.82	0.000581216	2027.82	0.000707442	2027.82	0.000953388	2027.82	0.000815835	2027.82	0.00107	2027.82	0.00129
	2028.78	0	2028.78	-5.45031e-05	2028.78	-0.000302133	2028.78	-0.000197051	2028.78	2.53354e-05	2028.78	0.000328759	2028.78	0.000584453	2028.78	0.00071346	2028.78	0.000955396	2028.78	0.000818909	2028.78	0.00107	2028.78	0.00129
	2029.74	0	2029.74	-5.23633e-05	2029.74	-0.000297459	2029.74	-0.000192091	2029.74	3.02918e-05	2029.74	0.000332652	2029.74	0.000588634	2029.74	0.000721181	2029.74	0.000958635	2029.74	0.000823955	2029.74	0.00108	2029.74	0.0013
	2030.71	0	2030.71	-5.01705e-05	2030.71	-0.000292231	2030.71	-0.000186913	2030.71	3.66844e-05	2030.71	0.000337006	2030.71	0.000593528	2030.71	0.000729841	2030.71	0.000963073	2030.71	0.000830744	2030.71	0.00108	2030.71	0.0013
	2031.67	0	2031.67	-4.82349e-05	2031.67	-0.000287001	2031.67	-0.000181943	2031.67	4.39167e-05	2031.67	0.00034155	2031.67	0.000598952	2031.67	0.000738722	2031.67	0.000968415	2031.67	0.000838711	2031.67	0.00109	2031.67	0.00131
	2032.64	0	2032.64	-4.67341e-05	2032.64	-0.000282142	2032.64	-0.000177678	2032.64	5.13368e-05	2032.64	0.000345917	2032.64	0.000604194	2032.64	0.000747252	2032.64	0.000974433	2032.64	0.000846955	2032.64	0.0011	2032.64	0.00132
	2033.6	0	2033.6	-4.60157e-05	2033.6	-0.000278045	2033.6	-0.000174451	2033.6	5.79397e-05	2033.6	0.000349724	2033.6	0.000608823	2033.6	0.000754661	2033.6	0.000980447	2033.6	0.000854527	2033.6	0.0011	2033.6	0.00132
[truncated: 2,040 more rows]

[truncated: 46 more sheets: Figure 3b, Figure 3c, Figure 3d, Fgure 3f-g, Figure 4b-e , Figure 5b, Figure 5c, Figure 5d, Figure 5e, Figure 5g, Figure S3b, Figure S5, Figure S6, Figure S7a, Figure S7b, Figure S7c, Figure S7d, Figure S8a, Figure S8b, Figure S8c …]
